# Supplementary material for: Transcriptome datasets of β-Aminobutyric acid (BABA)-primed mono- and dicotyledonous plants, Hordeum vulgare and Arabidopsis thaliana
Source: Data Brief. 2022 Feb 22;41:107983. doi: 10.1016/j.dib.2022.107983 (PMC8891957; doi:10.1016/j.dib.2022.107983)
Supplement: Supplementary file 1 [file mmc1.xlsx]

## Sheet: Work1
Tags	Name	BABA_A.T	Control_A.T	M	D	Probability	Ranking
[]	TRINITY_DN9023_c0_g1_i1	1272	2047	-0.686412	775	0.759253	-775
[]	TRINITY_DN12784_c0_g1_i1	70	62	0.175087	8	0.290503	8.00192
[]	TRINITY_DN12818_c0_g1_i1	68	76	-0.160465	8	0.269888	-8.00161
[]	TRINITY_DN8957_c0_g1_i1	7	0.5	3.80735	6.5	0.681663	7.53299
[]	TRINITY_DN15404_c0_g1_i1	17	26	-0.612977	9	0.570507	-9.02085
[]	TRINITY_DN4498_c0_g1_i1	259	179	0.532993	80	0.66383	80.0018
[UP]	TRINITY_DN13465_c0_g1_i1	36	5	2.848	31	0.951882	31.1305
[]	TRINITY_DN12113_c0_g1_i1	565	559	0.0154026	6	0.123229	6.00002
[]	TRINITY_DN157_c0_g1_i1	234	249	-0.0896372	15	0.204578	-15.0003
[]	TRINITY_DN6437_c0_g1_i1	31	20	0.632268	11	0.603194	11.0182
[]	TRINITY_DN4985_c0_g1_i1	203	250	-0.300448	47	0.470013	-47.001
[UP]	TRINITY_DN10174_c0_g1_i1	31	4	2.9542	27	0.943719	27.1611
[]	TRINITY_DN4280_c0_g1_i1	3	0.5	2.58496	2.5	0.389777	3.59611
[]	TRINITY_DN4370_c0_g1_i2	7	3	1.22239	4	0.521407	4.18261
[]	TRINITY_DN3056_c0_g1_i2	17	10	0.765535	7	0.567204	7.04174
[]	TRINITY_DN6347_c0_g1_i2	0.5	17	-5.08746	16.5	0.897174	-17.2665
[UP]	TRINITY_DN3056_c0_g1_i1	292	104	1.48938	188	0.934348	188.006
[]	TRINITY_DN6347_c0_g1_i1	34	69	-1.02106	35	0.861427	-35.0149
[]	TRINITY_DN7661_c0_g1_i1	84	70	0.263034	14	0.400152	14.0025
[]	TRINITY_DN14146_c0_g1_i1	1029	634	0.698688	395	0.761964	395.001
[]	TRINITY_DN2952_c0_g1_i1	99	42	1.23704	57	0.898687	57.0134
[]	TRINITY_DN12728_c0_g1_i1	96	80	0.263034	16	0.405651	16.0022
[UP]	TRINITY_DN10661_c0_g1_i1	180	29	2.63387	151	0.986327	151.023
[]	TRINITY_DN736_c1_g1_i1	41	32	0.357552	9	0.445775	9.0071
[]	TRINITY_DN11342_c0_g1_i1	256	300	-0.228819	44	0.393166	-44.0006
[]	TRINITY_DN10969_c0_g1_i1	24	46	-0.938599	22	0.764866	-22.02
[]	TRINITY_DN8342_c0_g1_i1	18	37	-1.03953	19	0.817665	-19.0284
[]	TRINITY_DN5051_c0_g1_i1	29	52	-0.842459	23	0.748384	-23.0154
[]	TRINITY_DN1784_c0_g1_i1	393	328	0.260833	65	0.43957	65.0005
[]	TRINITY_DN9638_c0_g1_i1	69	105	-0.605721	36	0.695623	-36.0051
[]	TRINITY_DN2862_c0_g1_i1	22	31	-0.494765	9	0.515983	-9.01359
[]	TRINITY_DN2862_c0_g1_i2	19	12	0.662965	7	0.541691	7.03132
[]	TRINITY_DN4711_c0_g1_i1	43	38	0.178337	5	0.26953	5.00318
[DOWN]	TRINITY_DN9784_c0_g1_i1	49	118	-1.26793	69	0.905142	-69.0116
[]	TRINITY_DN9548_c0_g1_i1	9	11	-0.289507	2	0.257848	-2.02084
[]	TRINITY_DN3236_c0_g1_i3	0.5	16	-5	15.5	0.888133	-16.2865
[]	TRINITY_DN2319_c0_g1_i1	0.5	4	-3	3.5	0.485801	-4.60977
[UP]	TRINITY_DN6257_c0_g1_i1	58	17	1.77052	41	0.929721	41.0382
[]	TRINITY_DN1420_c0_g1_i1	3870	4531	-0.227496	661	0.407246	-661
[]	TRINITY_DN3236_c0_g1_i2	93	65	0.516791	28	0.627693	28.0048
[]	TRINITY_DN12023_c0_g1_i1	45	35	0.36257	10	0.45525	10.0066
[]	TRINITY_DN7028_c0_g1_i1	29	58	-1	29	0.851318	-29.0172
[]	TRINITY_DN2555_c0_g1_i1	271	190	0.512293	81	0.655885	81.0016
[]	TRINITY_DN2555_c0_g1_i2	32	15	1.09311	17	0.808623	17.0351
[]	TRINITY_DN7028_c0_g1_i2	70	59	0.24664	11	0.368798	11.0028
[]	TRINITY_DN10571_c0_g1_i1	89	80	0.153805	9	0.265956	9.00131
[]	TRINITY_DN1638_c0_g1_i1	4318	5174	-0.260917	856	0.450868	-856
[]	TRINITY_DN13862_c0_g1_i1	309	354	-0.196143	45	0.354735	-45.0004
[]	TRINITY_DN15678_c0_g1_i1	112	166	-0.567685	54	0.669324	-54.003
[]	TRINITY_DN12387_c0_g1_i1	118	205	-0.796837	87	0.784581	-87.0036
[UP]	TRINITY_DN11125_c0_g1_i2	457	152	1.58812	305	0.953043	305.004
[DOWN]	TRINITY_DN11125_c0_g1_i1	10	39	-1.96347	29	0.917258	-29.0664
[DOWN]	TRINITY_DN1600_c0_g1_i1	39	166	-2.08964	127	0.972361	-127.017
[]	TRINITY_DN1600_c0_g1_i2	87	78	0.157541	9	0.273593	9.00138
[]	TRINITY_DN3813_c0_g1_i1	25	45	-0.847997	20	0.741642	-20.018
[DOWN]	TRINITY_DN10789_c0_g1_i1	27	74	-1.45457	47	0.911954	-47.0225
[DOWN]	TRINITY_DN1023_c0_g1_i1	13	47	-1.85415	34	0.924948	-34.0505
[]	TRINITY_DN10208_c0_g1_i1	5	13	-1.37851	8	0.703384	-8.1179
[]	TRINITY_DN4314_c0_g1_i2	48	42	0.192645	6	0.290943	6.00309
[]	TRINITY_DN4314_c0_g1_i1	8	2	2	6	0.667073	6.32456
[]	TRINITY_DN9600_c0_g1_i1	54	38	0.50696	16	0.588307	16.008
[]	TRINITY_DN2101_c0_g1_i1	168	205	-0.287163	37	0.455136	-37.0011
[]	TRINITY_DN7208_c0_g1_i1	148	169	-0.191426	21	0.33431	-21.0009
[]	TRINITY_DN9203_c0_g1_i1	51	83	-0.702614	32	0.724656	-32.0077
[UP]	TRINITY_DN13248_c0_g1_i1	45	8	2.49185	37	0.952858	37.0838
[]	TRINITY_DN2645_c0_g1_i1	75	83	-0.146221	8	0.262632	-8.00134
[]	TRINITY_DN15153_c0_g1_i1	101	102	-0.0142139	1	0.115267	-1.0001
[]	TRINITY_DN953_c1_g1_i1	101	172	-0.768053	71	0.774764	-71.0042
[]	TRINITY_DN8072_c0_g1_i1	38	23	0.724366	15	0.669167	15.0175
[DOWN]	TRINITY_DN1964_c0_g1_i2	0.5	313	-9.29002	312.5	0.996724	-312.638
[]	TRINITY_DN2716_c0_g1_i1	138	189	-0.453718	51	0.60423	-51.002
[]	TRINITY_DN1964_c0_g1_i1	434	260	0.739183	174	0.779645	174.002
[UP]	TRINITY_DN2682_c0_g1_i1	182	69	1.39927	113	0.924487	113.009
[]	TRINITY_DN11867_c0_g1_i1	57	68	-0.254573	11	0.368798	-11.0029
[]	TRINITY_DN8035_c0_g1_i1	8	17	-1.08746	9	0.704778	-9.06546
[]	TRINITY_DN13735_c0_g1_i1	27	10	1.43296	17	0.842575	17.0603
[UP]	TRINITY_DN4550_c0_g1_i3	31	8	1.9542	23	0.900629	23.0829
[]	TRINITY_DN2229_c0_g1_i1	184	94	0.968973	90	0.820214	90.0052
[]	TRINITY_DN4550_c0_g1_i2	15	0.5	4.90689	14.5	0.877508	15.3078
[]	TRINITY_DN4550_c0_g1_i1	94	85	0.145198	9	0.265956	9.00117
[]	TRINITY_DN2626_c0_g1_i1	37	69	-0.899071	32	0.784136	-32.0126
[DOWN]	TRINITY_DN4531_c0_g1_i2	0.5	37	-6.20945	36.5	0.965088	-37.0244
[]	TRINITY_DN13716_c0_g1_i1	116	141	-0.28157	25	0.434109	-25.0016
[]	TRINITY_DN4531_c0_g1_i1	168	140	0.263034	28	0.424146	28.0012
[]	TRINITY_DN1240_c0_g1_i1	167	253	-0.599289	86	0.714692	-86.0021
[]	TRINITY_DN12964_c0_g1_i1	125	62	1.01159	63	0.879515	63.0081
[]	TRINITY_DN8091_c0_g1_i1	243	242	0.00594927	1	0.115267	1.00002
[]	TRINITY_DN7425_c0_g1_i1	29	24	0.273018	5	0.334423	5.00745
[]	TRINITY_DN8016_c0_g1_i1	132	96	0.459432	36	0.601524	36.0029
[]	TRINITY_DN4044_c0_g1_i1	641	1108	-0.789562	467	0.794115	-467.001
[]	TRINITY_DN11886_c0_g1_i1	313	426	-0.444691	113	0.610679	-113.001
[]	TRINITY_DN8503_c0_g1_i1	743	572	0.377347	171	0.561536	171
[]	TRINITY_DN15063_c0_g1_i1	148	101	0.551242	47	0.661097	47.0032
[]	TRINITY_DN4839_c0_g1_i1	6	0.5	3.58496	5.5	0.628821	6.56521
[UP]	TRINITY_DN1945_c0_g1_i1	176	40	2.1375	136	0.973218	136.017
[]	TRINITY_DN7335_c0_g1_i1	191	377	-0.980992	186	0.826733	-186.003
[UP]	TRINITY_DN15858_c0_g1_i1	27	2	3.75489	25	0.943183	25.2804
[]	TRINITY_DN3382_c0_g1_i1	2	0.5	2	1.5	0.27478	2.5
[UP]	TRINITY_DN10425_c0_g1_i1	710	206	1.78517	504	0.957306	504.003
[]	TRINITY_DN3453_c0_g1_i2	6	24	-2	18	0.892629	-18.1108
[UP]	TRINITY_DN3453_c0_g1_i1	36	0.5	6.16993	35.5	0.963884	36.0322
[]	TRINITY_DN1240_c0_g1_i2	13	9	0.530515	4	0.407441	4.03503
[]	TRINITY_DN12638_c0_g1_i1	91	94	-0.0467942	3	0.145715	-3.00036
[]	TRINITY_DN14850_c0_g1_i1	252	317	-0.331059	65	0.510213	-65.0008
[]	TRINITY_DN4190_c0_g1_i1	2	0.5	2	1.5	0.27478	2.5
[]	TRINITY_DN7879_c0_g1_i1	250	374	-0.58111	124	0.717632	-124.001
[]	TRINITY_DN790_c0_g1_i1	102	137	-0.425607	35	0.581408	-35.0026
[]	TRINITY_DN11957_c0_g1_i1	840	1194	-0.507342	354	0.666265	-354
[]	TRINITY_DN10354_c0_g1_i1	74	132	-0.834941	58	0.789218	-58.006
[]	TRINITY_DN1297_c0_g1_i1	428	362	0.241621	66	0.407897	66.0004
[]	TRINITY_DN10084_c0_g1_i1	232	120	0.95109	112	0.822248	112.004
[]	TRINITY_DN15531_c0_g1_i1	137	263	-0.940887	126	0.822714	-126.004
[]	TRINITY_DN9113_c0_g1_i1	174	328	-0.914609	154	0.820062	-154.003
[]	TRINITY_DN4858_c0_g1_i1	74	128	-0.790547	54	0.774938	-54.0058
[]	TRINITY_DN4858_c0_g1_i2	220	379	-0.784694	159	0.788068	-159.002
[]	TRINITY_DN14056_c0_g1_i1	184	220	-0.257798	36	0.430193	-36.0009
[]	TRINITY_DN15801_c0_g1_i1	19	20	-0.0740006	1	0.14321	-1.00273
[]	TRINITY_DN9351_c1_g1_i1	26	41	-0.657112	15	0.651638	-15.0144
[]	TRINITY_DN374_c0_g1_i1	738	779	-0.0780025	41	0.196708	-41.0001
[]	TRINITY_DN15007_c0_g1_i1	141	116	0.28157	25	0.434109	25.0016
[]	TRINITY_DN4801_c0_g1_i1	95	100	-0.0740006	5	0.170284	-5.00055
[]	TRINITY_DN12694_c0_g1_i1	2	0.5	2	1.5	0.27478	2.5
[]	TRINITY_DN15820_c0_g1_i2	66	59	0.161751	7	0.265381	7.00187
[]	TRINITY_DN5539_c0_g1_i1	67	57	0.233199	10	0.349534	10.0027
[UP]	TRINITY_DN1510_c0_g1_i2	51	0.5	6.67243	50.5	0.976776	50.9389
[]	TRINITY_DN15820_c0_g1_i1	115	207	-0.847997	92	0.803764	-92.0039
[]	TRINITY_DN3723_c0_g1_i1	181	285	-0.654972	104	0.735975	-104.002
[UP]	TRINITY_DN1510_c0_g1_i1	155	57	1.44323	98	0.926261	98.0106
[]	TRINITY_DN3326_c0_g1_i1	142	128	0.149747	14	0.277026	14.0008
[]	TRINITY_DN9694_c0_g1_i1	207	207	0	0	0.112127	0
[]	TRINITY_DN9908_c0_g1_i1	23	44	-0.93587	21	0.760668	-21.0208
[]	TRINITY_DN228_c0_g1_i1	473	510	-0.108657	37	0.234131	-37.0002
[]	TRINITY_DN6366_c0_g1_i1	19	4	2.24793	15	0.870165	15.1675
[]	TRINITY_DN681_c0_g1_i1	122	110	0.149378	12	0.27369	12.0009
[]	TRINITY_DN11579_c0_g1_i2	0.5	2	-2	1.5	0.27478	-2.5
[]	TRINITY_DN715_c0_g1_i2	45	22	1.03242	23	0.835242	23.0232
[]	TRINITY_DN715_c0_g1_i1	167	228	-0.449186	61	0.607875	-61.0017
[]	TRINITY_DN13971_c0_g1_i1	332	321	0.0486099	11	0.154149	11.0001
[]	TRINITY_DN681_c0_g1_i2	150	169	-0.172061	19	0.30576	-19.0008
[]	TRINITY_DN2915_c0_g1_i1	114	96	0.247928	18	0.389684	18.0017
[]	TRINITY_DN2394_c0_g1_i1	227	208	0.126109	19	0.254464	19.0004
[]	TRINITY_DN2915_c0_g1_i2	37	18	1.03953	19	0.817665	19.0284
[]	TRINITY_DN2210_c0_g1_i2	8	12	-0.584963	4	0.433556	-4.04255
[UP]	TRINITY_DN663_c0_g1_i1	1624	386	2.07288	1238	0.979434	1238
[]	TRINITY_DN2210_c0_g1_i4	0.5	5	-3.32193	4.5	0.564476	-5.59332
[]	TRINITY_DN4333_c0_g1_i2	56	71	-0.342392	15	0.468305	-15.0039
[UP]	TRINITY_DN5032_c0_g1_i1	32	6	2.41504	26	0.932948	26.1119
[]	TRINITY_DN4333_c0_g1_i1	251	193	0.379087	58	0.549214	58.0012
[]	TRINITY_DN14217_c0_g1_i1	97	121	-0.31895	24	0.48066	-24.0021
[]	TRINITY_DN8323_c0_g1_i1	1	0.5	1	0.5	0.135497	1.11803
[]	TRINITY_DN10245_c0_g1_i1	264	327	-0.308753	63	0.480849	-63.0008
[]	TRINITY_DN8305_c0_g1_i1	279	417	-0.579782	138	0.718543	-138.001
[]	TRINITY_DN11361_c0_g1_i1	20	9	1.152	11	0.748834	11.0602
[]	TRINITY_DN14670_c0_g1_i1	164	173	-0.0770762	9	0.187678	-9.00033
[]	TRINITY_DN3075_c0_g1_i1	3295	2292	0.523671	1003	0.670859	1003
[]	TRINITY_DN3075_c0_g1_i2	64	55	0.21864	9	0.338432	9.00266
[]	TRINITY_DN9657_c0_g1_i1	62	33	0.909802	29	0.780546	29.0143
[]	TRINITY_DN3217_c0_g1_i1	763	1364	-0.838089	601	0.808027	-601.001
[]	TRINITY_DN13394_c0_g1_i1	617	589	0.0670029	28	0.182249	28.0001
[]	TRINITY_DN9004_c0_g1_i1	68	46	0.563901	22	0.629222	22.0072
[]	TRINITY_DN2791_c0_g1_i1	46	23	1	23	0.835194	23.0217
[]	TRINITY_DN8976_c0_g1_i1	118	90	0.39079	28	0.535541	28.0027
[]	TRINITY_DN9567_c0_g1_i1	276	160	0.786596	116	0.787439	116.003
[]	TRINITY_DN6508_c0_g1_i1	93	85	0.129768	8	0.238621	8.00105
[]	TRINITY_DN14798_c0_g1_i1	21	8	1.39232	13	0.800927	13.0743
[]	TRINITY_DN318_c0_g1_i2	122	120	0.0238467	2	0.12087	2.00014
[]	TRINITY_DN318_c0_g1_i1	67	64	0.0660892	3	0.163217	3.00073
[]	TRINITY_DN11976_c0_g1_i1	262	276	-0.0751015	14	0.191675	-14.0002
[]	TRINITY_DN9567_c0_g1_i2	323	402	-0.315661	79	0.508244	-79.0006
[]	TRINITY_DN5104_c0_g1_i1	156	89	0.809669	67	0.789147	67.0049
[]	TRINITY_DN6905_c0_g1_i1	12	10	0.263034	2	0.253563	2.01722
[]	TRINITY_DN2791_c0_g1_i3	27	58	-1.10309	31	0.860185	-31.0196
[]	TRINITY_DN2791_c0_g1_i2	928	448	1.05063	480	0.89635	480.001
[]	TRINITY_DN8886_c0_g1_i1	0.5	4	-3	3.5	0.485801	-4.60977
[]	TRINITY_DN5198_c0_g1_i1	13	6	1.11548	7	0.651573	7.08832
[]	TRINITY_DN10898_c0_g1_i1	14	22	-0.652077	8	0.563429	-8.02653
[]	TRINITY_DN100_c0_g1_i1	1483	1206	0.298289	277	0.485861	277
[]	TRINITY_DN2536_c0_g1_i1	169	125	0.435095	44	0.594522	44.0022
[UP]	TRINITY_DN5827_c0_g1_i1	69	21	1.71621	48	0.93329	48.0307
[DOWN]	TRINITY_DN1619_c0_g1_i1	4	26	-2.70044	22	0.925925	-22.1651
[]	TRINITY_DN7444_c0_g1_i1	892	1081	-0.277251	189	0.462897	-189
[]	TRINITY_DN9152_c1_g1_i1	25	25	0	0	0.112127	0
[DOWN]	TRINITY_DN6294_c0_g1_i1	48	122	-1.34577	74	0.917003	-74.0122
[]	TRINITY_DN4876_c0_g1_i1	107	113	-0.078712	6	0.182997	-6.00052
[]	TRINITY_DN8361_c0_g1_i1	101	54	0.903324	47	0.799474	47.0087
[]	TRINITY_DN3019_c0_g1_i1	260	355	-0.449307	95	0.61485	-95.0011
[]	TRINITY_DN13338_c0_g1_i1	171	107	0.676386	64	0.740948	64.0036
[]	TRINITY_DN4153_c0_g1_i1	19	17	0.160465	2	0.207951	2.00643
[]	TRINITY_DN753_c0_g1_i1	522	338	0.627027	184	0.730703	184.001
[DOWN]	TRINITY_DN10283_c0_g1_i1	18	67	-1.89616	49	0.939348	-49.0367
[]	TRINITY_DN5288_c0_g1_i1	248	180	0.462343	68	0.617464	68.0016
[]	TRINITY_DN284_c0_g1_i1	307	331	-0.108593	24	0.231023	-24.0002
[]	TRINITY_DN284_c0_g1_i2	25	19	0.395929	6	0.415365	6.01305
[]	TRINITY_DN12837_c0_g1_i1	0.5	2	-2	1.5	0.27478	-2.5
[]	TRINITY_DN14019_c0_g1_i1	108	154	-0.511899	46	0.644294	-46.0028
[]	TRINITY_DN9042_c0_g1_i1	192	385	-1.00375	193	0.892288	-193.003
[]	TRINITY_DN9837_c0_g1_i1	132	91	0.536599	41	0.653227	41.0035
[UP]	TRINITY_DN3255_c0_g1_i2	322	50	2.68706	272	0.989294	272.013
[]	TRINITY_DN7624_c0_g1_i1	0.5	5	-3.32193	4.5	0.564476	-5.59332
[]	TRINITY_DN10047_c0_g1_i1	7	17	-1.28011	10	0.74174	-10.0816
[]	TRINITY_DN13915_c0_g1_i1	1040	1000	0.0565835	40	0.169509	40
[UP]	TRINITY_DN3255_c0_g1_i1	77	0.5	7.26679	76.5	0.985628	76.8444
[]	TRINITY_DN10624_c0_g1_i1	95	122	-0.360882	27	0.515278	-27.0024
[]	TRINITY_DN7047_c0_g1_i1	25	47	-0.910733	22	0.760891	-22.0188
[]	TRINITY_DN2338_c0_g1_i1	723	663	0.124987	60	0.249284	60.0001
[]	TRINITY_DN40_c0_g1_i1	1694	2173	-0.359254	479	0.552088	-479
[UP]	TRINITY_DN40_c0_g1_i2	365	100	1.8679	265	0.959453	265.007
[]	TRINITY_DN5865_c0_g1_i1	141	107	0.398084	34	0.547554	34.0023
[]	TRINITY_DN4479_c0_g1_i1	49	68	-0.472753	19	0.574135	-19.0059
[]	TRINITY_DN4948_c0_g1_i2	23	18	0.353637	5	0.377335	5.01249
[]	TRINITY_DN6943_c0_g1_i1	97	59	0.71727	38	0.73707	38.0068
[]	TRINITY_DN2266_c0_g1_i2	3351	2844	0.23667	507	0.417345	507
[DOWN]	TRINITY_DN2266_c0_g1_i1	44	160	-1.8625	116	0.953628	-116.015
[UP]	TRINITY_DN3652_c0_g1_i1	61	13	2.2303	48	0.957409	48.0518
[]	TRINITY_DN1657_c0_g1_i1	458	468	-0.0311609	10	0.133192	-10
[]	TRINITY_DN3997_c0_g1_i1	20	11	0.862496	9	0.6324	9.04123
[]	TRINITY_DN12496_c0_g1_i1	86	139	-0.692676	53	0.738849	-53.0045
[]	TRINITY_DN951_c0_g1_i2	280	506	-0.853711	226	0.810825	-226.002
[]	TRINITY_DN1982_c0_g1_i1	745	586	0.34634	159	0.535812	159
[]	TRINITY_DN6167_c0_g1_i2	21	6	1.80735	15	0.850721	15.1085
[]	TRINITY_DN7372_c0_g1_i1	294	348	-0.243271	54	0.405738	-54.0005
[]	TRINITY_DN951_c0_g1_i1	510	490	0.0577155	20	0.167865	20.0001
[]	TRINITY_DN6167_c0_g1_i1	75	33	1.18442	42	0.88336	42.0167
[]	TRINITY_DN1458_c0_g1_i1	2930	3061	-0.0631024	131	0.170648	-131
[]	TRINITY_DN5302_c0_g1_i1	39	26	0.584963	13	0.617534	13.0132
[]	TRINITY_DN14940_c0_g1_i1	27	46	-0.768674	19	0.713288	-19.0155
[UP]	TRINITY_DN880_c0_g1_i1	2631	566	2.21674	2065	0.98143	2065
[]	TRINITY_DN13266_c0_g1_i1	2935	4410	-0.587418	1475	0.725317	-1475
[UP]	TRINITY_DN880_c0_g1_i2	2731	944	1.53257	1787	0.939771	1787
[]	TRINITY_DN1330_c0_g1_i1	32	36	-0.169925	4	0.252018	-4.00361
[]	TRINITY_DN4081_c0_g1_i2	19	31	-0.706269	12	0.639457	-12.0208
[]	TRINITY_DN4621_c0_g1_i1	12	4	1.58496	8	0.722464	8.1555
[]	TRINITY_DN7283_c0_g1_i1	1634	932	0.810006	702	0.804442	702
[]	TRINITY_DN9387_c0_g1_i1	143	102	0.487446	41	0.627281	41.0029
[]	TRINITY_DN4081_c0_g1_i1	20	13	0.621488	7	0.532471	7.02753
[]	TRINITY_DN7283_c0_g1_i2	2854	1865	0.61381	989	0.728685	989
[]	TRINITY_DN11631_c0_g1_i1	1328	1526	-0.2005	198	0.3637	-198
[]	TRINITY_DN427_c0_g1_i2	0.5	4	-3	3.5	0.485801	-4.60977
[UP]	TRINITY_DN6096_c0_g1_i1	175	64	1.45121	111	0.92778	111.009
[]	TRINITY_DN3940_c0_g1_i3	82	38	1.10962	44	0.875621	44.014
[]	TRINITY_DN12004_c0_g1_i1	447	210	1.08989	237	0.897158	237.003
[]	TRINITY_DN3940_c0_g1_i1	236	149	0.663475	87	0.736463	87.0025
[]	TRINITY_DN9330_c0_g1_i1	266	204	0.382857	62	0.550309	62.0012
[]	TRINITY_DN12330_c0_g1_i1	190	377	-0.988565	187	0.82676	-187.003
[]	TRINITY_DN14543_c0_g1_i1	88	149	-0.759737	61	0.769416	-61.0047
[]	TRINITY_DN9312_c0_g1_i1	24	37	-0.624491	13	0.621938	-13.015
[]	TRINITY_DN79_c0_g1_i1	50522	64160	-0.344762	13638	0.533225	-13638
[UP]	TRINITY_DN15603_c0_g1_i1	67	15	2.1592	52	0.958325	52.0448
[UP]	TRINITY_DN2068_c0_g1_i2	77	24	1.68182	53	0.935291	53.0267
[]	TRINITY_DN10912_c0_g1_i1	42	19	1.14439	23	0.844831	23.0285
[]	TRINITY_DN2068_c0_g1_i1	889	636	0.483157	253	0.636766	253
[]	TRINITY_DN1401_c0_g1_i1	85	108	-0.345497	23	0.497413	-23.0026
[]	TRINITY_DN6110_c0_g1_i1	74	89	-0.26628	15	0.406834	-15.0024
[UP]	TRINITY_DN2068_c0_g1_i3	128	55	1.21864	73	0.903363	73.0102
[]	TRINITY_DN9401_c0_g1_i1	233	320	-0.457742	87	0.621374	-87.0012
[]	TRINITY_DN12982_c0_g1_i1	449	711	-0.663134	262	0.744918	-262.001
[]	TRINITY_DN3922_c0_g1_i1	193	153	0.335069	40	0.508369	40.0014
[UP]	TRINITY_DN9893_c0_g1_i1	337	101	1.73839	236	0.954838	236.006
[]	TRINITY_DN12893_c0_g1_i1	93	45	1.04731	48	0.87394	48.0114
[]	TRINITY_DN15224_c0_g1_i1	26	47	-0.854149	21	0.745911	-21.0174
[]	TRINITY_DN15876_c0_g1_i1	104	113	-0.119739	9	0.229656	-9.0008
[]	TRINITY_DN6691_c0_g1_i1	29	22	0.398549	7	0.433545	7.01134
[]	TRINITY_DN4678_c0_g1_i1	136	138	-0.0210616	2	0.12087	-2.00011
[]	TRINITY_DN7969_c0_g1_i1	88	62	0.505235	26	0.621662	26.0049
[]	TRINITY_DN10118_c0_g1_i1	1453	969	0.584466	484	0.723734	484
[]	TRINITY_DN13844_c0_g1_i1	838	805	0.0579615	33	0.169178	33.0001
[]	TRINITY_DN15081_c0_g1_i1	124	141	-0.185355	17	0.329461	-17.001
[]	TRINITY_DN1855_c0_g1_i2	29	23	0.334419	6	0.388784	6.00931
[]	TRINITY_DN13933_c0_g1_i1	13	22	-0.758992	9	0.611677	-9.03195
[]	TRINITY_DN1855_c0_g1_i1	220	336	-0.610958	116	0.720837	-116.002
[]	TRINITY_DN7950_c0_g1_i1	205	146	0.489656	59	0.636387	59.002
[]	TRINITY_DN11234_c0_g1_i1	9	0.5	4.16993	8.5	0.760082	9.46775
[]	TRINITY_DN11323_c0_g1_i1	371	528	-0.509119	157	0.662762	-157.001
[UP]	TRINITY_DN13592_c0_g1_i1	2548	955	1.41579	1593	0.936083	1593
[]	TRINITY_DN14614_c0_g1_i1	1	15	-3.90689	14	0.877313	-14.5349
[]	TRINITY_DN5340_c0_g1_i1	23	20	0.201634	3	0.253493	3.00677
[]	TRINITY_DN824_c0_g1_i1	938	1116	-0.250677	178	0.424666	-178
[]	TRINITY_DN8631_c0_g1_i1	336	257	0.386693	79	0.561509	79.0009
[]	TRINITY_DN8720_c0_g1_i1	133	169	-0.345597	36	0.513559	-36.0017
[]	TRINITY_DN11290_c0_g1_i1	68	103	-0.599038	35	0.692011	-35.0051
[]	TRINITY_DN5486_c0_g1_i1	30	27	0.152003	3	0.224954	3.00385
[]	TRINITY_DN9060_c0_g1_i1	54	102	-0.917538	48	0.803623	-48.0088
[]	TRINITY_DN15351_c0_g1_i1	79	76	0.0558532	3	0.154057	3.00052
[]	TRINITY_DN12060_c0_g1_i1	490	308	0.669851	182	0.744614	182.001
[]	TRINITY_DN2409_c0_g1_i1	53	30	0.82103	23	0.745818	23.0146
[]	TRINITY_DN12855_c0_g1_i1	154	230	-0.578704	76	0.711444	-76.0022
[]	TRINITY_DN15262_c0_g1_i1	57	80	-0.489038	23	0.601551	-23.0052
[]	TRINITY_DN2195_c0_g1_i1	2729	3036	-0.153799	307	0.298894	-307
[]	TRINITY_DN11777_c0_g1_i1	2233	2212	0.0136319	21	0.117328	21
[]	TRINITY_DN2806_c0_g1_i1	3662	4401	-0.2652	739	0.456812	-739
[]	TRINITY_DN3164_c0_g1_i1	58	51	0.185556	7	0.298362	7.00246
[]	TRINITY_DN14799_c0_g1_i1	1437	997	0.527395	440	0.674965	440
[]	TRINITY_DN7553_c0_g1_i1	134	71	0.916342	63	0.810153	63.0067
[]	TRINITY_DN12061_c0_g1_i2	135	159	-0.236067	24	0.389977	-24.0012
[]	TRINITY_DN3651_c0_g1_i1	9	27	-1.58496	18	0.869021	-18.0696
[UP]	TRINITY_DN12061_c0_g1_i1	25	0.5	5.64386	24.5	0.94065	25.1417
[]	TRINITY_DN5648_c0_g1_i1	97	171	-0.81794	74	0.792098	-74.0045
[UP]	TRINITY_DN11668_c0_g1_i1	116	29	2	87	0.967882	87.023
[]	TRINITY_DN10643_c0_g1_i1	8	26	-1.70044	18	0.870263	-18.0801
[]	TRINITY_DN1676_c0_g1_i1	129	105	0.296982	24	0.451974	24.0018
[]	TRINITY_DN1676_c0_g1_i2	500	298	0.746616	202	0.781782	202.001
[]	TRINITY_DN9041_c0_g1_i1	151	124	0.284208	27	0.436484	27.0015
[]	TRINITY_DN9746_c0_g1_i1	40	15	1.41504	25	0.880497	25.04
[]	TRINITY_DN2517_c0_g1_i1	73	65	0.167457	8	0.28201	8.00175
[UP]	TRINITY_DN2517_c0_g1_i2	274	115	1.25254	159	0.913044	159.005
[]	TRINITY_DN13447_c0_g1_i1	108	121	-0.163976	13	0.283925	-13.001
[]	TRINITY_DN3615_c0_g1_i1	529	486	0.122311	43	0.247906	43.0002
[]	TRINITY_DN9169_c0_g1_i1	45	90	-1	45	0.87106	-45.0111
[]	TRINITY_DN2880_c0_g1_i1	252	208	0.27684	44	0.448286	44.0009
[]	TRINITY_DN11578_c0_g1_i1	17	44	-1.37197	27	0.881685	-27.0348
[]	TRINITY_DN14615_c0_g1_i1	61	41	0.573185	20	0.623614	20.0082
[]	TRINITY_DN14094_c0_g1_i1	54	58	-0.103093	4	0.193703	-4.00133
[]	TRINITY_DN9656_c0_g1_i2	1160	1315	-0.180938	155	0.336956	-155
[]	TRINITY_DN9656_c0_g1_i1	323	629	-0.961526	306	0.828495	-306.002
[UP]	TRINITY_DN5774_c0_g1_i1	20	2	3.32193	18	0.911173	18.304
[DOWN]	TRINITY_DN8270_c0_g1_i1	59	137	-1.21539	78	0.904588	-78.0095
[]	TRINITY_DN5774_c0_g1_i2	10	32	-1.67807	22	0.889852	-22.0639
[]	TRINITY_DN13086_c0_g1_i1	57	81	-0.50696	24	0.617193	-24.0054
[]	TRINITY_DN1061_c0_g1_i1	86	69	0.31774	17	0.465614	17.003
[]	TRINITY_DN13573_c0_g1_i1	255	199	0.357729	56	0.535714	56.0011
[]	TRINITY_DN13573_c0_g1_i2	435	412	0.0783711	23	0.194587	23.0001
[]	TRINITY_DN2447_c0_g1_i1	0.5	5	-3.32193	4.5	0.564476	-5.59332
[UP]	TRINITY_DN14164_c0_g1_i1	113	29	1.9622	84	0.9509	84.0229
[]	TRINITY_DN229_c0_g1_i1	57255	77402	-0.434969	20147	0.613624	-20147
[]	TRINITY_DN5684_c0_g1_i1	64	63	0.0227201	1	0.118668	1.00026
[]	TRINITY_DN1889_c0_g2_i1	3	7	-1.22239	4	0.521407	-4.18261
[]	TRINITY_DN3038_c0_g1_i1	141	182	-0.368243	41	0.533935	-41.0017
[]	TRINITY_DN5033_c0_g1_i1	65	75	-0.206451	10	0.327649	-10.0021
[]	TRINITY_DN12311_c0_g1_i1	23	43	-0.902703	20	0.750532	-20.0204
[UP]	TRINITY_DN14308_c0_g1_i1	36	10	1.848	26	0.909215	26.0656
[]	TRINITY_DN12746_c0_g1_i1	156	207	-0.408085	51	0.560321	-51.0016
[]	TRINITY_DN10066_c0_g1_i1	23	21	0.131245	2	0.191659	2.0043
[]	TRINITY_DN4787_c0_g1_i1	51	23	1.14886	28	0.859659	28.0236
[]	TRINITY_DN10372_c0_g1_i1	25	34	-0.443607	9	0.491073	-9.01093
[]	TRINITY_DN7643_c0_g1_i1	49	65	-0.407658	16	0.510918	-16.0052
[]	TRINITY_DN1169_c0_g1_i1	77	94	-0.287802	17	0.429255	-17.0024
[UP]	TRINITY_DN6852_c0_g1_i1	50	5	3.32193	45	0.972356	45.1224
[]	TRINITY_DN7316_c0_g1_i1	365	468	-0.358612	103	0.544408	-103.001
[]	TRINITY_DN8414_c0_g1_i1	16	23	-0.523562	7	0.49277	-7.01955
[]	TRINITY_DN10136_c0_g1_i1	85	42	1.01707	43	0.869574	43.012
[]	TRINITY_DN5500_c0_g1_i1	155	153	0.0187366	2	0.12087	2.00009
[]	TRINITY_DN195_c0_g1_i1	26	17	0.612977	9	0.570507	9.02085
[]	TRINITY_DN14038_c0_g1_i1	37	57	-0.623437	20	0.664269	-20.0097
[]	TRINITY_DN2754_c0_g1_i1	1020	1066	-0.0636383	46	0.169709	-46
[DOWN]	TRINITY_DN14344_c0_g1_i1	65	160	-1.29956	95	0.911102	-95.0089
[UP]	TRINITY_DN572_c0_g1_i1	897	20	5.48704	877	0.998894	877.017
[]	TRINITY_DN8450_c0_g1_i1	63	115	-0.86821	52	0.798335	-52.0072
[]	TRINITY_DN2177_c0_g1_i1	58	125	-1.1078	67	0.886034	-67.0092
[UP]	TRINITY_DN7860_c0_g1_i1	187	82	1.18934	105	0.902934	105.007
[]	TRINITY_DN15422_c0_g1_i1	632	847	-0.422437	215	0.605131	-215
[]	TRINITY_DN3344_c0_g1_i1	829	827	0.00348477	2	0.112626	2
[]	TRINITY_DN12676_c0_g1_i1	40	26	0.621488	14	0.630513	14.0138
[]	TRINITY_DN5718_c0_g1_i1	68	40	0.765535	28	0.742938	28.0105
[]	TRINITY_DN4422_c0_g1_i1	15	5	1.58496	10	0.772399	10.1248
[]	TRINITY_DN11598_c0_g1_i1	1032	1104	-0.0972972	72	0.224043	-72.0001
[]	TRINITY_DN772_c0_g1_i2	279	179	0.640306	100	0.730041	100.002
[]	TRINITY_DN14671_c0_g1_i1	176	121	0.540568	55	0.661118	55.0027
[]	TRINITY_DN772_c0_g1_i1	83	135	-0.701776	52	0.742326	-52.0047
[]	TRINITY_DN11848_c0_g1_i1	265	401	-0.59761	136	0.719747	-136.001
[]	TRINITY_DN5954_c0_g1_i1	92	64	0.523562	28	0.627693	28.0049
[]	TRINITY_DN1746_c0_g1_i1	95	58	0.711875	37	0.733876	37.0068
[]	TRINITY_DN8759_c0_g1_i1	522	777	-0.573865	255	0.686463	-255.001
[]	TRINITY_DN1099_c0_g1_i1	141	168	-0.252766	27	0.402018	-27.0012
[]	TRINITY_DN14921_c0_g1_i1	112	133	-0.247928	21	0.394755	-21.0015
[UP]	TRINITY_DN12926_c0_g1_i1	28	0.5	5.80735	27.5	0.949327	28.1065
[]	TRINITY_DN209_c0_g1_i1	208	190	0.130584	18	0.253786	18.0005
[]	TRINITY_DN10046_c0_g1_i1	47	55	-0.226771	8	0.337916	-8.00321
[]	TRINITY_DN1927_c0_g1_i2	105	140	-0.415037	35	0.577769	-35.0025
[]	TRINITY_DN12983_c0_g1_i1	46	29	0.665581	17	0.665663	17.013
[]	TRINITY_DN10392_c0_g1_i1	10	16	-0.678072	6	0.519845	-6.03819
[]	TRINITY_DN14490_c0_g1_i1	20	11	0.862496	9	0.6324	9.04123
[]	TRINITY_DN4152_c0_g1_i1	238	274	-0.203214	36	0.351741	-36.0006
[]	TRINITY_DN482_c0_g1_i4	18	13	0.469485	5	0.424791	5.02199
[]	TRINITY_DN482_c0_g1_i3	92	77	0.256775	15	0.403135	15.0022
[]	TRINITY_DN482_c0_g1_i2	0.5	9	-4.16993	8.5	0.760082	-9.46775
[]	TRINITY_DN5320_c0_g1_i1	55	35	0.652077	20	0.676662	20.0106
[UP]	TRINITY_DN12459_c0_g1_i1	268	108	1.3112	160	0.915962	160.005
[DOWN]	TRINITY_DN14018_c0_g1_i1	6	32	-2.41504	26	0.932948	-26.1119
[]	TRINITY_DN6149_c0_g1_i1	88	77	0.192645	11	0.316184	11.0017
[]	TRINITY_DN3345_c0_g1_i1	78	34	1.19794	44	0.885975	44.0163
[]	TRINITY_DN3434_c0_g1_i1	0.5	2	-2	1.5	0.27478	-2.5
[]	TRINITY_DN8124_c0_g1_i1	101	73	0.468387	28	0.596328	28.0039
[]	TRINITY_DN13824_c0_g1_i1	0.5	4	-3	3.5	0.485801	-4.60977
[]	TRINITY_DN3345_c0_g1_i2	375	244	0.620009	131	0.725079	131.001
[]	TRINITY_DN4696_c0_g1_i1	111	190	-0.77544	79	0.780649	-79.0038
[]	TRINITY_DN14074_c0_g1_i1	103	69	0.577976	34	0.689674	34.0049
[]	TRINITY_DN2537_c0_g1_i1	538	766	-0.509738	228	0.664763	-228.001
[]	TRINITY_DN7840_c0_g1_i1	13	12	0.115477	1	0.16172	1.00665
[]	TRINITY_DN11721_c0_g1_i1	36	33	0.125531	3	0.207821	3.00263
[]	TRINITY_DN7336_c0_g1_i1	18	7	1.36257	11	0.769872	11.0841
[]	TRINITY_DN15152_c0_g1_i1	157	248	-0.659576	91	0.737119	-91.0024
[]	TRINITY_DN11810_c0_g1_i1	422	413	0.0311012	9	0.133035	9.00005
[]	TRINITY_DN2790_c0_g1_i1	28	58	-1.05063	30	0.854133	-30.0184
[]	TRINITY_DN78_c0_g1_i1	1195	1359	-0.185535	164	0.354447	-164
[]	TRINITY_DN9946_c0_g1_i1	236	151	0.644238	85	0.727921	85.0024
[]	TRINITY_DN78_c0_g1_i2	2155	1477	0.545018	678	0.684174	678
[]	TRINITY_DN78_c0_g1_i3	720	767	-0.0912297	47	0.21076	-47.0001
[]	TRINITY_DN3364_c0_g1_i2	424	464	-0.130061	40	0.26191	-40.0002
[]	TRINITY_DN3364_c0_g1_i1	33	11	1.58496	22	0.88924	22.057
[]	TRINITY_DN15242_c0_g1_i1	45	57	-0.341037	12	0.453726	-12.0048
[]	TRINITY_DN1927_c0_g1_i1	614	980	-0.674543	366	0.747359	-366.001
[]	TRINITY_DN5974_c0_g1_i1	5	22	-2.1375	17	0.885861	-17.1339
[]	TRINITY_DN10406_c0_g1_i1	63	84	-0.415037	21	0.554681	-21.0041
[]	TRINITY_DN101_c0_g1_i1	637	842	-0.402527	205	0.574845	-205
[]	TRINITY_DN1386_c0_g1_i1	296	392	-0.405256	96	0.570691	-96.0009
[]	TRINITY_DN4512_c0_g1_i1	1	10	-3.32193	9	0.787705	-9.5935
[]	TRINITY_DN7046_c0_g1_i1	5	8	-0.678072	3	0.387097	-3.07568
[]	TRINITY_DN6328_c0_g1_i1	230	251	-0.126054	21	0.255787	-21.0004
[]	TRINITY_DN3812_c0_g1_i1	8	5	0.678072	3	0.387097	3.07568
[]	TRINITY_DN4423_c0_g1_i1	123	226	-0.877664	103	0.811156	-103.004
[]	TRINITY_DN7968_c0_g1_i1	47	59	-0.328054	12	0.448248	-12.0045
[UP]	TRINITY_DN10317_c0_g1_i1	383	174	1.13826	209	0.902647	209.003
[]	TRINITY_DN12005_c0_g1_i1	125	112	0.158429	13	0.283925	13.001
[]	TRINITY_DN7392_c0_g1_i1	873	727	0.264026	146	0.446187	146
[]	TRINITY_DN13286_c0_g1_i1	40	29	0.463947	11	0.522822	11.0098
[]	TRINITY_DN11470_c0_g1_i1	36	49	-0.444785	13	0.528414	-13.0076
[]	TRINITY_DN2267_c0_g1_i1	61	52	0.230298	9	0.34443	9.00295
[]	TRINITY_DN59_c0_g1_i1	389	422	-0.117473	33	0.246214	-33.0002
[]	TRINITY_DN12927_c0_g1_i1	22	14	0.652077	8	0.563429	8.02653
[]	TRINITY_DN9202_c0_g1_i1	35	12	1.54432	23	0.877378	23.0518
[]	TRINITY_DN2102_c0_g1_i1	612	725	-0.244449	113	0.412349	-113
[]	TRINITY_DN2267_c0_g1_i2	554	645	-0.219413	91	0.391583	-91.0003
[]	TRINITY_DN15877_c0_g1_i1	84	151	-0.846087	67	0.798514	-67.0053
[]	TRINITY_DN9983_c0_g1_i1	0.5	6	-3.58496	5.5	0.628821	-6.56521
[]	TRINITY_DN15696_c0_g1_i1	272	336	-0.304855	64	0.474932	-64.0007
[]	TRINITY_DN13267_c0_g1_i1	19	48	-1.33703	29	0.885335	-29.0308
[]	TRINITY_DN10373_c0_g1_i1	201	201	0	0	0.112127	0
[]	TRINITY_DN1202_c0_g1_i1	375	273	0.45799	102	0.623283	102.001
[DOWN]	TRINITY_DN1202_c0_g1_i2	47	126	-1.42269	79	0.922996	-79.0128
[]	TRINITY_DN14434_c0_g1_i1	43	30	0.519374	13	0.570311	13.0104
[]	TRINITY_DN10462_c0_g1_i1	1779	2000	-0.168933	221	0.325334	-221
[]	TRINITY_DN12024_c0_g1_i1	41	44	-0.10188	3	0.18643	-3.00173
[]	TRINITY_DN11849_c0_g1_i1	185	103	0.844881	82	0.796523	82.0044
[]	TRINITY_DN285_c0_g1_i1	2564	4463	-0.799618	1899	0.796361	-1899
[]	TRINITY_DN11451_c0_g1_i1	30	17	0.819428	13	0.684825	13.0258
[]	TRINITY_DN13356_c0_g1_i1	35	63	-0.847997	28	0.767426	-28.0128
[DOWN]	TRINITY_DN7373_c0_g1_i2	0.5	27	-5.75489	26.5	0.9468	-27.1177
[]	TRINITY_DN7373_c0_g1_i1	71	31	1.19555	40	0.882655	40.0179
[UP]	TRINITY_DN15423_c0_g1_i1	716	63	3.50654	653	0.997332	653.009
[UP]	TRINITY_DN4966_c0_g1_i1	134	56	1.25873	78	0.907224	78.0102
[]	TRINITY_DN14345_c0_g1_i1	239	201	0.249815	38	0.409779	38.0008
[]	TRINITY_DN1691_c0_g2_i1	703	1349	-0.940294	646	0.829201	-646.001
[]	TRINITY_DN12386_c0_g1_i1	32	59	-0.882643	27	0.771326	-27.0144
[]	TRINITY_DN4712_c0_g1_i1	103	56	0.879146	47	0.796263	47.0082
[]	TRINITY_DN12150_c0_g1_i1	777	1072	-0.464318	295	0.630057	-295
[]	TRINITY_DN3562_c0_g1_i1	32	12	1.41504	20	0.860576	20.05
[]	TRINITY_DN8868_c0_g1_i1	1516	2800	-0.885157	1284	0.823338	-1284
[]	TRINITY_DN8994_c0_g1_i1	82	58	0.499571	24	0.608933	24.0052
[]	TRINITY_DN14147_c0_g1_i1	50	39	0.358454	11	0.463228	11.0058
[]	TRINITY_DN13049_c0_g1_i1	8	7	0.192645	1	0.186192	1.01839
[]	TRINITY_DN4587_c0_g1_i1	92	57	0.690672	35	0.724943	35.0068
[]	TRINITY_DN10732_c0_g1_i2	102	79	0.368645	23	0.513168	23.003
[]	TRINITY_DN1765_c0_g1_i2	2063	2642	-0.356887	579	0.552424	-579
[]	TRINITY_DN12278_c0_g1_i1	98	95	0.0448542	3	0.137428	3.00034
[]	TRINITY_DN14183_c0_g1_i1	100	103	-0.0426443	3	0.137428	-3.0003
[]	TRINITY_DN10732_c0_g1_i1	252	211	0.256181	41	0.432834	41.0008
[]	TRINITY_DN12907_c0_g1_i1	17	11	0.628031	6	0.507322	6.03278
[DOWN]	TRINITY_DN1765_c0_g1_i1	216	591	-1.45213	375	0.934375	-375.003
[]	TRINITY_DN3704_c0_g1_i1	6	1	2.58496	5	0.625193	5.62868
[]	TRINITY_DN4896_c0_g1_i1	15	18	-0.263034	3	0.290265	-3.01151
[DOWN]	TRINITY_DN10968_c0_g1_i1	7	39	-2.47805	32	0.945824	-32.0958
[]	TRINITY_DN13300_c0_g1_i1	46	38	0.275634	8	0.37714	8.00475
[UP]	TRINITY_DN6258_c0_g1_i1	103	41	1.32895	62	0.913309	62.0142
[]	TRINITY_DN555_c0_g1_i1	6676	7303	-0.129505	627	0.267974	-627
[]	TRINITY_DN4281_c0_g1_i1	142	106	0.421827	36	0.578745	36.0025
[]	TRINITY_DN13863_c0_g1_i1	53	81	-0.61193	28	0.683735	-28.0067
[]	TRINITY_DN1150_c0_g1_i1	3423	2349	0.543215	1074	0.680822	1074
[]	TRINITY_DN733_c0_g1_i1	229	250	-0.12658	21	0.255787	-21.0004
[DOWN]	TRINITY_DN11503_c0_g1_i1	17	100	-2.55639	83	0.973641	-83.0394
[]	TRINITY_DN10175_c0_g1_i1	45	90	-1	45	0.87106	-45.0111
[]	TRINITY_DN14325_c0_g1_i1	33	35	-0.0848889	2	0.163082	-2.0018
[]	TRINITY_DN8253_c0_g1_i2	113	50	1.17632	63	0.894143	63.011
[]	TRINITY_DN8253_c0_g1_i1	27	18	0.584963	9	0.569823	9.01899
[]	TRINITY_DN591_c0_g1_i2	216	389	-0.848739	173	0.809459	-173.002
[]	TRINITY_DN6436_c0_g1_i1	54	76	-0.49304	22	0.598698	-22.0055
[]	TRINITY_DN11016_c0_g1_i1	32	11	1.54057	21	0.868798	21.0564
[]	TRINITY_DN176_c0_g1_i2	461	265	0.798774	196	0.791762	196.002
[]	TRINITY_DN9709_c0_g1_i1	22	28	-0.347923	6	0.396974	-6.01008
[]	TRINITY_DN176_c0_g1_i1	236	129	0.871416	107	0.810869	107.004
[DOWN]	TRINITY_DN7590_c0_g1_i1	53	124	-1.22628	71	0.902923	-71.0106
[]	TRINITY_DN13484_c0_g1_i1	869	545	0.6731	324	0.74693	324.001
[]	TRINITY_DN591_c0_g1_i1	119	69	0.786293	50	0.773056	50.0062
[]	TRINITY_DN805_c0_g1_i1	0.5	5	-3.32193	4.5	0.564476	-5.59332
[]	TRINITY_DN6815_c0_g1_i1	198	173	0.194728	25	0.337835	25.0008
[]	TRINITY_DN9637_c0_g1_i1	778	828	-0.0898606	50	0.210912	-50.0001
[]	TRINITY_DN3325_c0_g1_i1	15	28	-0.900464	13	0.69974	-13.0311
[]	TRINITY_DN14127_c0_g1_i1	39	14	1.47805	25	0.882645	25.0437
[]	TRINITY_DN12709_c0_g1_i1	41	44	-0.10188	3	0.18643	-3.00173
[]	TRINITY_DN15403_c0_g1_i1	49	64	-0.38529	15	0.502018	-15.0049
[]	TRINITY_DN248_c0_g1_i2	54	67	-0.311202	13	0.428452	-13.0037
[]	TRINITY_DN4910_c0_g1_i1	9	4	1.16993	5	0.574113	5.13505
[]	TRINITY_DN8233_c0_g1_i1	25	20	0.321928	5	0.369856	5.01035
[]	TRINITY_DN15044_c0_g1_i1	45	18	1.32193	27	0.881017	27.0323
[]	TRINITY_DN156_c0_g1_i1	466	719	-0.625662	253	0.732162	-253.001
[UP]	TRINITY_DN9331_c0_g1_i1	36	7	2.36257	29	0.939733	29.0961
[]	TRINITY_DN9729_c0_g1_i1	21	44	-1.06711	23	0.837152	-23.0247
[]	TRINITY_DN4659_c0_g1_i1	15	24	-0.678072	9	0.590731	-9.02551
[]	TRINITY_DN11829_c0_g1_i1	186	185	0.00777735	1	0.115267	1.00003
[]	TRINITY_DN5757_c0_g1_i2	33	55	-0.736966	22	0.72151	-22.0123
[]	TRINITY_DN5757_c0_g1_i3	0.5	4	-3	3.5	0.485801	-4.60977
[]	TRINITY_DN5793_c0_g1_i1	98	102	-0.0577155	4	0.157409	-4.00042
[UP]	TRINITY_DN12693_c0_g1_i1	64	13	2.29956	51	0.959204	51.0518
[]	TRINITY_DN15261_c0_g1_i1	182	270	-0.569021	88	0.678262	-88.0018
[]	TRINITY_DN11559_c0_g1_i1	378	457	-0.273808	79	0.447435	-79.0005
[]	TRINITY_DN5487_c0_g1_i1	205	110	0.89812	95	0.813467	95.0042
[]	TRINITY_DN15587_c0_g1_i1	276	321	-0.217905	45	0.384771	-45.0005
[]	TRINITY_DN3183_c0_g1_i1	261	233	0.16372	28	0.297755	28.0005
[]	TRINITY_DN5088_c0_g1_i1	37	28	0.402098	9	0.46082	9.00898
[]	TRINITY_DN10860_c0_g1_i1	32	24	0.415037	8	0.473213	8.01076
[]	TRINITY_DN9693_c0_g1_i1	245	247	-0.0117293	2	0.116059	-2.00003
[]	TRINITY_DN11687_c0_g1_i1	13	1	3.70044	12	0.850071	12.5576
[DOWN]	TRINITY_DN4225_c0_g1_i1	103	248	-1.2677	145	0.914329	-145.006
[]	TRINITY_DN825_c0_g1_i1	591	410	0.527534	181	0.671732	181.001
[]	TRINITY_DN7083_c0_g1_i1	2	0.5	2	1.5	0.27478	2.5
[]	TRINITY_DN7155_c0_g1_i1	37	66	-0.834941	29	0.763098	-29.012
[]	TRINITY_DN10155_c0_g1_i1	194	98	0.985203	96	0.821092	96.0051
[]	TRINITY_DN9765_c0_g1_i1	24	10	1.26303	14	0.801188	14.0569
[]	TRINITY_DN10119_c0_g1_i1	148	205	-0.470027	57	0.619454	-57.0019
[]	TRINITY_DN8161_c0_g1_i1	155	176	-0.183307	21	0.318478	-21.0008
[]	TRINITY_DN11072_c0_g1_i1	31	36	-0.215729	5	0.304507	-5.00465
[]	TRINITY_DN15659_c0_g1_i2	0.5	7	-3.80735	6.5	0.681663	-7.53299
[UP]	TRINITY_DN15659_c0_g1_i1	125	12	3.38082	113	0.989684	113.051
[]	TRINITY_DN7119_c0_g1_i1	44	27	0.704544	17	0.678745	17.0146
[]	TRINITY_DN861_c0_g1_i1	308	328	-0.0907655	20	0.206779	-20.0002
[UP]	TRINITY_DN11144_c0_g1_i1	67	24	1.48113	43	0.910945	43.0255
[]	TRINITY_DN2069_c0_g1_i1	59	79	-0.421138	20	0.55192	-20.0044
[UP]	TRINITY_DN9311_c0_g1_i1	46	9	2.35364	37	0.952479	37.0748
[]	TRINITY_DN7267_c1_g1_i1	225	221	0.0258786	4	0.130741	4.00008
[]	TRINITY_DN12331_c0_g1_i1	13	29	-1.15754	16	0.807289	-16.0418
[UP]	TRINITY_DN2158_c0_g1_i1	363	161	1.17291	202	0.906888	202.003
[]	TRINITY_DN10913_c0_g1_i1	21	10	1.07039	11	0.742261	11.052
[DOWN]	TRINITY_DN5250_c0_g1_i2	0.5	23	-5.52356	22.5	0.932824	-23.1681
[]	TRINITY_DN6002_c0_g1_i1	54	36	0.584963	18	0.650331	18.0095
[]	TRINITY_DN15551_c0_g1_i1	53	30	0.82103	23	0.745818	23.0146
[UP]	TRINITY_DN5250_c0_g1_i1	26	0.5	5.70044	25.5	0.943741	26.1294
[]	TRINITY_DN5378_c0_g1_i1	141	101	0.48134	40	0.612192	40.0029
[]	TRINITY_DN6219_c0_g1_i1	122	78	0.645335	44	0.719194	44.0047
[]	TRINITY_DN15640_c0_g1_i1	106	91	0.220126	15	0.359567	15.0016
[]	TRINITY_DN11144_c0_g1_i2	74	85	-0.199938	11	0.322041	-11.0018
[]	TRINITY_DN15857_c0_g1_i1	59	32	0.882643	27	0.771326	27.0144
[]	TRINITY_DN3381_c0_g1_i1	3	0.5	2.58496	2.5	0.389777	3.59611
[]	TRINITY_DN1495_c0_g1_i1	0.5	3	-2.58496	2.5	0.389777	-3.59611
[]	TRINITY_DN2247_c0_g1_i1	413	332	0.314959	81	0.484277	81.0006
[]	TRINITY_DN13030_c0_g1_i1	16	23	-0.523562	7	0.49277	-7.01955
[]	TRINITY_DN15116_c0_g1_i1	14	31	-1.14684	17	0.814855	-17.0386
[]	TRINITY_DN15205_c0_g1_i1	62	114	-0.878694	52	0.799094	-52.0074
[]	TRINITY_DN970_c0_g1_i2	84	68	0.304855	16	0.435031	16.0029
[]	TRINITY_DN970_c0_g1_i1	124	87	0.511253	37	0.637363	37.0035
[]	TRINITY_DN1874_c0_g1_i1	118	141	-0.256908	23	0.418581	-23.0014
[]	TRINITY_DN7353_c0_g1_i2	196	190	0.0448542	6	0.141284	6.00017
[]	TRINITY_DN7353_c0_g1_i1	148	196	-0.405256	48	0.558922	-48.0017
[]	TRINITY_DN4768_c0_g1_i1	99	117	-0.241008	18	0.381332	-18.0016
[]	TRINITY_DN6097_c0_g1_i1	75	65	0.206451	10	0.327649	10.0021
[]	TRINITY_DN12495_c0_g1_i1	82	123	-0.584963	41	0.697006	-41.0042
[]	TRINITY_DN15679_c0_g1_i1	42	62	-0.561879	20	0.622427	-20.0079
[]	TRINITY_DN1785_c0_g1_i1	77	38	1.01886	39	0.866124	39.0133
[]	TRINITY_DN15389_c0_g1_i1	311	292	0.0909462	19	0.206405	19.0002
[]	TRINITY_DN13069_c0_g1_i1	21	38	-0.85561	17	0.726494	-17.0215
[]	TRINITY_DN1311_c0_g1_i1	1316	1352	-0.0389357	36	0.145097	-36
[]	TRINITY_DN12420_c0_g1_i1	2	0.5	2	1.5	0.27478	2.5
[UP]	TRINITY_DN9495_c0_g1_i1	186	48	1.9542	138	0.956394	138.014
[]	TRINITY_DN4205_c0_g1_i1	208	205	0.0209596	3	0.121879	3.00007
[]	TRINITY_DN7264_c0_g1_i1	718	898	-0.322732	180	0.51505	-180
[]	TRINITY_DN13158_c0_g1_i1	74	89	-0.26628	15	0.406834	-15.0024
[]	TRINITY_DN13247_c0_g1_i1	0.5	3	-2.58496	2.5	0.389777	-3.59611
[]	TRINITY_DN7175_c0_g1_i1	641	470	0.447664	171	0.620008	171.001
[]	TRINITY_DN14473_c0_g1_i1	8	8	0	0	0.112127	0
[]	TRINITY_DN2573_c0_g1_i1	716	545	0.393703	171	0.568836	171
[]	TRINITY_DN8885_c0_g1_i1	29	26	0.157541	3	0.228761	3.00413
[]	TRINITY_DN4389_c0_g1_i1	218	240	-0.138706	22	0.27094	-22.0004
[UP]	TRINITY_DN2484_c0_g1_i2	86	23	1.9027	63	0.94526	63.0287
[]	TRINITY_DN14381_c0_g1_i1	28	26	0.106915	2	0.179873	2.00286
[]	TRINITY_DN2484_c0_g1_i1	1962	1387	0.500357	575	0.658748	575
[]	TRINITY_DN14562_c0_g1_i1	761	752	0.0171638	9	0.12375	9.00002
[]	TRINITY_DN3506_c0_g1_i1	2	0.5	2	1.5	0.27478	2.5
[UP]	TRINITY_DN6545_c0_g1_i1	63	0.5	6.97728	62.5	0.981695	62.8883
[]	TRINITY_DN6545_c0_g1_i2	11	26	-1.24101	15	0.808889	-15.0512
[]	TRINITY_DN3417_c0_g1_i1	91	81	0.167945	10	0.289489	10.0014
[]	TRINITY_DN12041_c0_g1_i1	28	28	0	0	0.112127	0
[]	TRINITY_DN12963_c0_g1_i1	63	81	-0.36257	18	0.49635	-18.0037
[]	TRINITY_DN6891_c0_g1_i1	49	49	0	0	0.112127	0
[UP]	TRINITY_DN14779_c0_g1_i1	1748	266	2.71621	1482	0.992472	1482
[]	TRINITY_DN6980_c0_g1_i1	67	57	0.233199	10	0.349534	10.0027
[]	TRINITY_DN10445_c0_g1_i1	4591	3789	0.276991	802	0.466493	802
[DOWN]	TRINITY_DN8612_c0_g1_i1	18	84	-2.22239	66	0.964888	-66.0374
[]	TRINITY_DN11701_c0_g1_i1	8235	10273	-0.319017	2038	0.519997	-2038
[]	TRINITY_DN1041_c0_g1_i1	3941	3951	-0.0036561	10	0.112745	-10
[]	TRINITY_DN1439_c0_g1_i1	189	259	-0.454566	70	0.610321	-70.0015
[UP]	TRINITY_DN8612_c0_g1_i2	87	2	5.44294	85	0.987417	85.1741
[DOWN]	TRINITY_DN1439_c0_g1_i2	3	76	-4.66297	73	0.984841	-73.1488
[UP]	TRINITY_DN16013_c0_g1_i1	20	0.5	5.32193	19.5	0.918272	20.2132
[UP]	TRINITY_DN8523_c0_g1_i2	62	17	1.86673	45	0.936799	45.0387
[UP]	TRINITY_DN10534_c0_g1_i1	515	215	1.26024	300	0.917762	300.003
[]	TRINITY_DN8523_c0_g1_i1	33	46	-0.479168	13	0.544435	-13.0088
[]	TRINITY_DN10623_c0_g1_i1	60	36	0.736966	24	0.728365	24.0113
[]	TRINITY_DN15281_c0_g1_i1	624	423	0.560888	201	0.683751	201.001
[]	TRINITY_DN12601_c0_g1_i1	0.5	4	-3	3.5	0.485801	-4.60977
[]	TRINITY_DN15949_c0_g1_i1	72	63	0.192645	9	0.308878	9.00206
[DOWN]	TRINITY_DN6456_c0_g1_i1	0.5	21	-5.39232	20.5	0.923669	-21.1973
[DOWN]	TRINITY_DN4640_c0_g1_i1	54	134	-1.3112	80	0.908683	-80.0107
[]	TRINITY_DN6456_c0_g1_i2	10	8	0.321928	2	0.271391	2.02574
[UP]	TRINITY_DN4640_c0_g1_i2	32	0.5	6	31.5	0.95755	32.0663
[]	TRINITY_DN9439_c0_g1_i1	370	311	0.250611	59	0.416477	59.0005
[]	TRINITY_DN12439_c0_g1_i1	263	188	0.48433	75	0.626239	75.0016
[]	TRINITY_DN14506_c0_g1_i1	76	94	-0.306661	18	0.445374	-18.0026
[]	TRINITY_DN446_c0_g1_i2	3	12	-2	9	0.770745	-9.21954
[]	TRINITY_DN535_c0_g1_i1	73	159	-1.12306	86	0.891913	-86.0073
[]	TRINITY_DN8701_c0_g1_i1	24	51	-1.08746	27	0.850835	-27.0219
[]	TRINITY_DN13428_c0_g1_i1	391	512	-0.388975	121	0.566379	-121.001
[]	TRINITY_DN11612_c0_g1_i1	20	11	0.862496	9	0.6324	9.04123
[]	TRINITY_DN535_c0_g1_i2	511	696	-0.445764	185	0.620452	-185.001
[]	TRINITY_DN7445_c0_g1_i1	113	113	0	0	0.112127	0
[]	TRINITY_DN10334_c0_g1_i1	3069	4120	-0.424876	1051	0.608857	-1051
[]	TRINITY_DN11686_c0_g1_i1	3	0.5	2.58496	2.5	0.389777	3.59611
[]	TRINITY_DN10138_c0_g1_i1	1	2	-1	1	0.265783	-1.41421
[]	TRINITY_DN6507_c0_g1_i1	5	2	1.32193	3	0.456747	3.27834
[]	TRINITY_DN9277_c0_g1_i1	204	212	-0.0554951	8	0.163483	-8.00019
[]	TRINITY_DN608_c0_g1_i1	2649	2534	0.0640313	115	0.170577	115
[]	TRINITY_DN16015_c0_g1_i1	17	19	-0.160465	2	0.207951	-2.00643
[]	TRINITY_DN5792_c0_g1_i1	104	94	0.145851	10	0.268842	10.0011
[]	TRINITY_DN6960_c0_g1_i1	22	41	-0.89812	19	0.745618	-19.0212
[UP]	TRINITY_DN6960_c0_g1_i2	20	0.5	5.32193	19.5	0.918272	20.2132
[]	TRINITY_DN2048_c0_g1_i1	33	36	-0.125531	3	0.207821	-3.00263
[]	TRINITY_DN2339_c0_g1_i1	55	126	-1.19592	71	0.897467	-71.0101
[UP]	TRINITY_DN4244_c0_g1_i1	165	58	1.50834	107	0.930453	107.011
[]	TRINITY_DN12367_c0_g1_i1	75	100	-0.415037	25	0.563987	-25.0034
[UP]	TRINITY_DN13429_c0_g1_i1	109	45	1.27633	64	0.90416	64.0127
[DOWN]	TRINITY_DN2339_c0_g1_i2	15	67	-2.1592	52	0.958325	-52.0448
[]	TRINITY_DN6277_c0_g1_i1	27	25	0.111031	2	0.179873	2.00308
[UP]	TRINITY_DN11272_c0_g1_i1	36	4	3.16993	32	0.956785	32.1566
[]	TRINITY_DN898_c0_g1_i2	22	37	-0.750022	15	0.685476	-15.0187
[]	TRINITY_DN898_c0_g1_i1	541	626	-0.210534	85	0.372448	-85.0003
[]	TRINITY_DN3306_c0_g1_i1	19	24	-0.337035	5	0.373202	-5.01135
[]	TRINITY_DN8887_c0_g1_i1	269	220	0.290103	49	0.46082	49.0009
[]	TRINITY_DN11887_c0_g1_i2	201	176	0.19162	25	0.337835	25.0007
[]	TRINITY_DN484_c0_g1_i1	125	128	-0.0342157	3	0.12958	-3.0002
[]	TRINITY_DN8092_c0_g1_i1	0.5	6	-3.58496	5.5	0.628821	-6.56521
[]	TRINITY_DN9478_c0_g1_i1	161	134	0.264828	27	0.423191	27.0013
[]	TRINITY_DN11887_c0_g1_i1	112	160	-0.514573	48	0.645412	-48.0028
[]	TRINITY_DN3507_c0_g1_i1	79	43	0.877516	36	0.78656	36.0107
[UP]	TRINITY_DN10911_c0_g1_i1	78	18	2.11548	60	0.961655	60.0373
[]	TRINITY_DN2625_c0_g1_i1	1249	1030	0.278129	219	0.463472	219
[]	TRINITY_DN8502_c0_g1_i1	150	172	-0.197446	22	0.342488	-22.0009
[]	TRINITY_DN14887_c0_g1_i1	90	119	-0.402965	29	0.541518	-29.0028
[]	TRINITY_DN12277_c0_g1_i1	32	19	0.752072	13	0.667594	13.0217
[]	TRINITY_DN2031_c0_g1_i1	42	53	-0.335603	11	0.44725	-11.0051
[]	TRINITY_DN1965_c0_g1_i1	48	111	-1.20945	63	0.895254	-63.0116
[UP]	TRINITY_DN1965_c0_g1_i2	59	0.5	6.88264	58.5	0.980367	58.9035
[]	TRINITY_DN9674_c0_g1_i1	120	127	-0.0817941	7	0.184939	-7.00048
[]	TRINITY_DN10535_c0_g1_i1	392	341	0.201082	51	0.356167	51.0004
[]	TRINITY_DN1457_c0_g1_i1	0.5	5	-3.32193	4.5	0.564476	-5.59332
[]	TRINITY_DN2301_c0_g1_i1	145	279	-0.944212	134	0.823251	-134.003
[]	TRINITY_DN2301_c0_g1_i2	256	219	0.225213	37	0.390362	37.0007
[]	TRINITY_DN12133_c0_g1_i1	244	160	0.608809	84	0.716927	84.0022
[]	TRINITY_DN2591_c0_g1_i1	72	123	-0.77259	51	0.767681	-51.0059
[]	TRINITY_DN15424_c0_g1_i1	24	29	-0.273018	5	0.334423	-5.00745
[]	TRINITY_DN14215_c0_g2_i1	126	245	-0.959358	119	0.823289	-119.004
[]	TRINITY_DN713_c0_g2_i1	313	144	1.12009	169	0.898492	169.004
[]	TRINITY_DN9909_c0_g1_i1	24	18	0.415037	6	0.438437	6.01434
[]	TRINITY_DN15748_c0_g1_i1	101	112	-0.149143	11	0.271353	-11.001
[]	TRINITY_DN2249_c0_g1_i1	1769	3194	-0.85243	1425	0.814551	-1425
[]	TRINITY_DN10641_c0_g1_i1	46	24	0.938599	22	0.764866	22.02
[]	TRINITY_DN14166_c0_g1_i1	7	6	0.222392	1	0.192488	1.02443
[]	TRINITY_DN5249_c0_g1_i1	87	90	-0.0489096	3	0.145715	-3.0004
[]	TRINITY_DN137_c0_g1_i1	0.5	2	-2	1.5	0.27478	-2.5
[DOWN]	TRINITY_DN1350_c0_g1_i1	15	97	-2.69302	82	0.979797	-82.0442
[]	TRINITY_DN2249_c0_g1_i2	3358	6104	-0.862153	2746	0.816092	-2746
[]	TRINITY_DN3036_c0_g1_i1	1882	2219	-0.237643	337	0.416537	-337
[]	TRINITY_DN10244_c0_g1_i1	402	298	0.431883	104	0.603737	104.001
[]	TRINITY_DN1350_c0_g1_i2	281	218	0.366242	63	0.542825	63.0011
[]	TRINITY_DN14743_c0_g1_i1	118	166	-0.492396	48	0.631674	-48.0025
[]	TRINITY_DN7244_c0_g1_i1	417	519	-0.315687	102	0.510983	-102
[]	TRINITY_DN3359_c0_g2_i1	31	22	0.494765	9	0.515983	9.01359
[]	TRINITY_DN13535_c0_g1_i1	133	139	-0.0636586	6	0.161249	-6.00034
[]	TRINITY_DN6854_c0_g1_i1	3	11	-1.87447	8	0.72689	-8.21667
[]	TRINITY_DN4859_c0_g1_i1	45	59	-0.39079	14	0.497006	-14.0055
[]	TRINITY_DN2355_c0_g1_i1	63	103	-0.709221	40	0.736951	-40.0063
[]	TRINITY_DN4350_c0_g1_i1	110	197	-0.840692	87	0.797418	-87.0041
[]	TRINITY_DN7641_c0_g1_i1	31	26	0.253757	5	0.317887	5.00644
[]	TRINITY_DN4204_c0_g1_i1	26	9	1.53051	17	0.845943	17.0688
[]	TRINITY_DN6400_c0_g1_i1	99	59	0.746714	40	0.75653	40.007
[DOWN]	TRINITY_DN4204_c0_g1_i2	0.5	19	-5.24793	18.5	0.912425	-19.2299
[]	TRINITY_DN14055_c0_g1_i1	35	17	1.04182	18	0.812236	18.0301
[]	TRINITY_DN2556_c0_g1_i1	102	58	0.814444	44	0.778815	44.0075
[]	TRINITY_DN7228_c0_g1_i1	177	134	0.401516	43	0.554778	43.0019
[]	TRINITY_DN12800_c0_g1_i1	11	11	0	0	0.112127	0
[]	TRINITY_DN3780_c0_g1_i1	149	168	-0.173149	19	0.30576	-19.0008
[]	TRINITY_DN1710_c0_g1_i1	10172	12535	-0.301359	2363	0.488974	-2363
[]	TRINITY_DN13842_c0_g1_i1	141	149	-0.0796172	8	0.186512	-8.0004
[]	TRINITY_DN14904_c0_g1_i1	42	99	-1.23704	57	0.898687	-57.0134
[]	TRINITY_DN6547_c0_g1_i1	88	111	-0.334984	23	0.483008	-23.0024
[]	TRINITY_DN15223_c0_g1_i1	32	45	-0.491853	13	0.557354	-13.0093
[]	TRINITY_DN6743_c0_g1_i1	141	86	0.713287	55	0.746252	55.0046
[]	TRINITY_DN1819_c0_g1_i1	713	936	-0.392606	223	0.57017	-223
[]	TRINITY_DN7514_c0_g1_i1	0.5	1	-1	0.5	0.135497	-1.11803
[]	TRINITY_DN5609_c0_g1_i2	34	53	-0.640458	19	0.66722	-19.0108
[]	TRINITY_DN10514_c0_g1_i1	182	263	-0.531124	81	0.66402	-81.0017
[]	TRINITY_DN1494_c0_g1_i1	56	86	-0.61891	30	0.690151	-30.0064
[]	TRINITY_DN5609_c0_g1_i1	246	144	0.77259	102	0.780112	102.003
[]	TRINITY_DN7679_c0_g1_i1	120	108	0.152003	12	0.27369	12.001
[DOWN]	TRINITY_DN9875_c0_g1_i1	16	59	-1.88264	43	0.93528	-43.0412
[]	TRINITY_DN10027_c0_g1_i1	22	26	-0.241008	4	0.296822	-4.00725
[UP]	TRINITY_DN2519_c0_g1_i2	108	6	4.16993	102	0.989663	102.085
[]	TRINITY_DN2519_c0_g1_i1	125	59	1.08314	66	0.883295	66.0089
[]	TRINITY_DN2715_c0_g1_i1	42	58	-0.465664	16	0.561731	-16.0068
[]	TRINITY_DN13408_c0_g1_i1	149	97	0.619256	52	0.710684	52.0037
[]	TRINITY_DN2715_c0_g1_i2	79	43	0.877516	36	0.78656	36.0107
[]	TRINITY_DN15769_c0_g1_i1	2529	2672	-0.079353	143	0.198622	-143
[]	TRINITY_DN4133_c0_g1_i1	67	80	-0.255839	13	0.396757	-13.0025
[]	TRINITY_DN11092_c0_g1_i1	100	157	-0.650765	57	0.726011	-57.0037
[]	TRINITY_DN7589_c0_g1_i1	54	50	0.111031	4	0.201052	4.00154
[]	TRINITY_DN12478_c0_g1_i1	24	23	0.0614005	1	0.138019	1.00188
[]	TRINITY_DN15260_c0_g1_i1	158	118	0.421138	40	0.582341	40.0022
[]	TRINITY_DN4785_c0_g1_i1	56	43	0.38109	13	0.485899	13.0056
[]	TRINITY_DN2861_c0_g1_i2	122	53	1.20282	69	0.897001	69.0105
[]	TRINITY_DN444_c0_g1_i2	577	706	-0.291097	129	0.471846	-129
[]	TRINITY_DN10173_c0_g1_i1	455	300	0.600904	155	0.720669	155.001
[]	TRINITY_DN444_c0_g1_i1	1781	1638	0.120752	143	0.251388	143
[]	TRINITY_DN1313_c0_g1_i1	311	340	-0.12862	29	0.259226	-29.0003
[]	TRINITY_DN4334_c0_g1_i1	351	232	0.597346	119	0.718559	119.001
[]	TRINITY_DN2861_c0_g1_i1	257	279	-0.118497	22	0.242678	-22.0003
[UP]	TRINITY_DN1080_c0_g1_i1	117	27	2.11548	90	0.968755	90.0249
[]	TRINITY_DN1080_c0_g1_i2	104	219	-1.07435	115	0.890699	-115.005
[DOWN]	TRINITY_DN2953_c0_g1_i1	26	66	-1.34395	40	0.90122	-40.0226
[]	TRINITY_DN13121_c0_g1_i1	75	50	0.584963	25	0.673983	25.0068
[UP]	TRINITY_DN407_c0_g1_i1	701	209	1.74591	492	0.957018	492.003
[]	TRINITY_DN13972_c0_g1_i1	320	186	0.782769	134	0.786848	134.002
[]	TRINITY_DN9367_c0_g1_i1	123	92	0.418953	31	0.573153	31.0028
[]	TRINITY_DN6944_c0_g1_i1	73	90	-0.302029	17	0.437922	-17.0027
[]	TRINITY_DN4601_c0_g1_i1	69	68	0.0210616	1	0.118668	1.00022
[]	TRINITY_DN10681_c0_g1_i1	193	164	0.234905	29	0.38547	29.001
[]	TRINITY_DN1310_c0_g1_i1	97	107	-0.141554	10	0.256682	-10.001
[]	TRINITY_DN177_c0_g1_i1	21085	31505	-0.579364	10420	0.725719	-10420
[]	TRINITY_DN915_c0_g1_i1	187	249	-0.413107	62	0.564058	-62.0014
[]	TRINITY_DN8232_c0_g1_i1	13	31	-1.25376	18	0.83259	-18.0436
[]	TRINITY_DN8362_c0_g1_i1	94	101	-0.103623	7	0.205076	-7.00077
[]	TRINITY_DN11232_c0_g1_i1	60	61	-0.0238467	1	0.118668	-1.00028
[UP]	TRINITY_DN11232_c0_g1_i2	31	6	2.36923	25	0.929846	25.112
[DOWN]	TRINITY_DN7949_c0_g1_i1	103	240	-1.22039	137	0.911216	-137.005
[]	TRINITY_DN2445_c0_g1_i1	504	681	-0.434231	177	0.608016	-177.001
[]	TRINITY_DN13575_c0_g1_i1	265	245	0.113211	20	0.229466	20.0003
[]	TRINITY_DN518_c0_g1_i1	14	6	1.22239	8	0.692515	8.09285
[]	TRINITY_DN7606_c0_g1_i1	73	65	0.167457	8	0.28201	8.00175
[]	TRINITY_DN3920_c0_g1_i1	32	52	-0.70044	20	0.693638	-20.0123
[]	TRINITY_DN518_c0_g1_i2	167	120	0.476814	47	0.616764	47.0024
[]	TRINITY_DN518_c0_g1_i3	329	288	0.192019	41	0.345639	41.0004
[]	TRINITY_DN14256_c0_g1_i1	157	99	0.665264	58	0.730491	58.0038
[]	TRINITY_DN10949_c0_g1_i1	206	224	-0.120854	18	0.240492	-18.0004
[]	TRINITY_DN3237_c0_g1_i1	182	146	0.31797	36	0.493736	36.0014
[]	TRINITY_DN12783_c0_g1_i1	379	544	-0.521409	165	0.665783	-165.001
[]	TRINITY_DN5071_c0_g1_i1	186	175	0.0879477	11	0.201578	11.0004
[UP]	TRINITY_DN14126_c0_g1_i1	163	45	1.85688	118	0.953824	118.015
[UP]	TRINITY_DN1764_c0_g1_i1	43	0.5	6.42626	42.5	0.971282	42.9831
[]	TRINITY_DN1764_c0_g1_i2	366	212	0.787779	154	0.789793	154.002
[]	TRINITY_DN1894_c0_g1_i1	796	976	-0.294113	180	0.473717	-180
[]	TRINITY_DN12438_c0_g1_i1	33	11	1.58496	22	0.88924	22.057
[]	TRINITY_DN14634_c0_g1_i1	39	37	0.0759489	2	0.163082	2.00144
[]	TRINITY_DN42_c0_g1_i3	796	914	-0.199426	118	0.361916	-118
[UP]	TRINITY_DN7225_c0_g1_i1	90	26	1.79141	64	0.941664	64.0251
[]	TRINITY_DN1348_c0_g1_i2	131	141	-0.106128	10	0.220827	-10.0006
[]	TRINITY_DN9835_c0_g1_i1	402	411	-0.0319429	9	0.133035	-9.00006
[]	TRINITY_DN12202_c0_g1_i1	251	296	-0.23791	45	0.40314	-45.0006
[]	TRINITY_DN60_c0_g1_i1	186	270	-0.537657	84	0.66901	-84.0017
[]	TRINITY_DN6544_c0_g1_i1	148	188	-0.345135	40	0.516645	-40.0015
[]	TRINITY_DN11812_c0_g1_i1	159	98	0.698173	61	0.74597	61.004
[]	TRINITY_DN15729_c0_g1_i1	28	12	1.22239	16	0.81729	16.0466
[]	TRINITY_DN10067_c0_g1_i1	8	13	-0.70044	5	0.486983	-5.04882
[]	TRINITY_DN42_c0_g1_i2	563	527	0.095332	36	0.221852	36.0001
[]	TRINITY_DN42_c0_g1_i1	1398	1643	-0.232968	245	0.405315	-245
[]	TRINITY_DN8163_c0_g1_i1	69	62	0.154328	7	0.258477	7.0017
[]	TRINITY_DN15840_c0_g1_i1	2	3	-0.584963	1	0.229407	-1.15853
[]	TRINITY_DN9745_c0_g1_i1	21	6	1.80735	15	0.850721	15.1085
[]	TRINITY_DN13572_c0_g1_i1	63	71	-0.172467	8	0.28201	-8.00186
[]	TRINITY_DN2482_c0_g1_i1	41	48	-0.22741	7	0.330302	-7.00369
[]	TRINITY_DN6745_c0_g1_i1	48	50	-0.0588937	2	0.14853	-2.00087
[DOWN]	TRINITY_DN8341_c0_g1_i1	14	70	-2.32193	56	0.965647	-56.0481
[]	TRINITY_DN6941_c0_g1_i1	94	126	-0.422691	32	0.574368	-32.0028
[]	TRINITY_DN1695_c0_g1_i1	87	107	-0.298523	20	0.444978	-20.0022
[]	TRINITY_DN5649_c0_g1_i1	49	25	0.970854	24	0.773424	24.0196
[UP]	TRINITY_DN4986_c0_g1_i1	296	112	1.4021	184	0.928154	184.005
[]	TRINITY_DN14253_c0_g1_i1	34	28	0.280108	6	0.354442	6.00653
[]	TRINITY_DN1695_c0_g1_i2	5	12	-1.26303	7	0.662507	-7.11303
[]	TRINITY_DN1695_c0_g1_i3	41	24	0.77259	17	0.702343	17.0175
[]	TRINITY_DN2358_c0_g1_i1	25	12	1.05889	13	0.770127	13.0431
[]	TRINITY_DN2358_c0_g1_i3	32	48	-0.584963	16	0.639511	-16.0107
[]	TRINITY_DN2085_c0_g1_i2	238	153	0.63743	85	0.727921	85.0024
[]	TRINITY_DN9022_c0_g1_i1	467	483	-0.0486006	16	0.155478	-16.0001
[]	TRINITY_DN13230_c0_g1_i1	86	120	-0.480626	34	0.606243	-34.0034
[]	TRINITY_DN2085_c0_g1_i1	826	907	-0.134961	81	0.265116	-81.0001
[]	TRINITY_DN4331_c0_g1_i1	0.5	1	-1	0.5	0.135497	-1.11803
[]	TRINITY_DN9438_c0_g1_i1	288	270	0.0931094	18	0.206069	18.0002
[]	TRINITY_DN12476_c0_g1_i1	310	264	0.23173	46	0.393763	46.0006
[]	TRINITY_DN1873_c0_g1_i1	61	58	0.0727563	3	0.163217	3.00088
[]	TRINITY_DN8830_c0_g1_i1	34	57	-0.745427	23	0.726375	-23.0121
[]	TRINITY_DN15298_c0_g1_i1	21	10	1.07039	11	0.742261	11.052
[]	TRINITY_DN3650_c0_g1_i1	64	60	0.0931094	4	0.18604	4.00108
[]	TRINITY_DN12298_c0_g1_i1	95	96	-0.0151069	1	0.118668	-1.00011
[]	TRINITY_DN717_c0_g1_i1	494	475	0.0565835	19	0.167692	19.0001
[]	TRINITY_DN4405_c0_g1_i1	258	270	-0.0655883	12	0.178192	-12.0002
[]	TRINITY_DN7405_c0_g1_i1	30	44	-0.552541	14	0.588621	-14.0109
[UP]	TRINITY_DN12835_c0_g1_i1	87	21	2.05063	66	0.963152	66.0318
[]	TRINITY_DN8560_c0_g1_i1	34	12	1.5025	22	0.872893	22.0512
[]	TRINITY_DN11611_c0_g1_i1	260	255	0.0280144	5	0.131587	5.00008
[UP]	TRINITY_DN14632_c0_g1_i1	103	37	1.47705	66	0.921862	66.0165
[]	TRINITY_DN13773_c0_g1_i1	160	287	-0.842979	127	0.801763	-127.003
[]	TRINITY_DN14163_c0_g1_i1	75	117	-0.641546	42	0.71216	-42.0049
[]	TRINITY_DN6220_c0_g1_i1	81	81	0	0	0.112127	0
[]	TRINITY_DN7802_c0_g1_i1	99	42	1.23704	57	0.898687	57.0134
[]	TRINITY_DN5379_c0_g1_i1	335	280	0.258734	55	0.437564	55.0006
[]	TRINITY_DN2088_c0_g1_i1	111	130	-0.227952	19	0.374363	-19.0014
[]	TRINITY_DN12220_c0_g1_i1	64	85	-0.409391	21	0.527302	-21.004
[UP]	TRINITY_DN2088_c0_g1_i2	29	4	2.85798	25	0.938074	25.1628
[]	TRINITY_DN10802_c0_g1_i1	171	213	-0.316857	42	0.497543	-42.0012
[]	TRINITY_DN2516_c0_g1_i1	5	2	1.32193	3	0.456747	3.27834
[]	TRINITY_DN10405_c0_g1_i1	363	293	0.309069	70	0.482352	70.0007
[]	TRINITY_DN9220_c0_g1_i1	57	48	0.247928	9	0.357853	9.00341
[]	TRINITY_DN13119_c0_g1_i1	163	226	-0.471451	63	0.621374	-63.0018
[]	TRINITY_DN15008_c0_g1_i1	4	0.5	3	3.5	0.485801	4.60977
[]	TRINITY_DN5807_c0_g1_i1	21	10	1.07039	11	0.742261	11.052
[]	TRINITY_DN2752_c0_g1_i2	526	775	-0.559134	249	0.684776	-249.001
[]	TRINITY_DN4698_c0_g1_i1	165	136	0.278859	29	0.438464	29.0013
[]	TRINITY_DN8884_c0_g1_i1	33	29	0.186413	4	0.269096	4.00434
[]	TRINITY_DN2752_c0_g1_i1	58	69	-0.250543	11	0.368798	-11.0029
[]	TRINITY_DN11795_c0_g1_i1	15	13	0.206451	2	0.229266	2.01063
[]	TRINITY_DN12114_c0_g1_i1	74	31	1.25526	43	0.893237	43.0183
[]	TRINITY_DN2913_c0_g1_i1	72	74	-0.0395284	2	0.134255	-2.00039
[]	TRINITY_DN9114_c0_g1_i1	42	72	-0.777608	30	0.750607	-30.0101
[]	TRINITY_DN516_c0_g1_i1	877	525	0.740259	352	0.782509	352.001
[]	TRINITY_DN9565_c0_g1_i1	494	584	-0.241457	90	0.410804	-90.0003
[]	TRINITY_DN4170_c0_g1_i1	291	161	0.853958	130	0.807495	130.003
[]	TRINITY_DN10790_c0_g1_i1	629	825	-0.391334	196	0.569536	-196
[DOWN]	TRINITY_DN14778_c0_g1_i1	41	99	-1.2718	58	0.901589	-58.0139
[UP]	TRINITY_DN10989_c0_g1_i1	116	38	1.61005	78	0.942445	78.0166
[]	TRINITY_DN14689_c0_g1_i1	14	20	-0.514573	6	0.469042	-6.02203
[]	TRINITY_DN12079_c0_g1_i1	119	64	0.894818	55	0.803151	55.0073
[]	TRINITY_DN14092_c0_g1_i1	74	133	-0.845829	59	0.795981	-59.0061
[]	TRINITY_DN10604_c0_g1_i1	92	107	-0.217905	15	0.359567	-15.0016
[]	TRINITY_DN10064_c0_g1_i1	81	85	-0.0695409	4	0.167339	-4.0006
[]	TRINITY_DN10408_c0_g1_i1	21	5	2.07039	16	0.877481	16.1334
[]	TRINITY_DN11560_c0_g1_i1	227	105	1.1123	122	0.894435	122.005
[]	TRINITY_DN1241_c0_g1_i1	111	182	-0.713379	71	0.751513	-71.0036
[]	TRINITY_DN15459_c0_g1_i1	3	7	-1.22239	4	0.521407	-4.18261
[]	TRINITY_DN409_c0_g1_i1	151	165	-0.127917	14	0.25019	-14.0006
[]	TRINITY_DN6185_c0_g1_i1	10	34	-1.76553	24	0.899886	-24.0649
[]	TRINITY_DN9369_c0_g1_i1	188	206	-0.131912	18	0.253786	-18.0005
[]	TRINITY_DN4443_c0_g1_i2	5	14	-1.48543	9	0.734342	-9.12176
[]	TRINITY_DN6274_c0_g1_i1	72	45	0.678072	27	0.709806	27.0085
[]	TRINITY_DN14833_c0_g1_i1	1337	791	0.75725	546	0.786105	546.001
[]	TRINITY_DN12168_c0_g1_i1	487	449	0.117206	38	0.247304	38.0002
[]	TRINITY_DN409_c0_g1_i2	56	24	1.22239	32	0.877888	32.0233
[DOWN]	TRINITY_DN3851_c0_g1_i1	21	66	-1.65208	45	0.930139	-45.0303
[]	TRINITY_DN14454_c0_g1_i1	33	27	0.289507	6	0.360646	6.00698
[]	TRINITY_DN5180_c0_g1_i1	39	23	0.76184	16	0.693616	16.0181
[]	TRINITY_DN5537_c0_g1_i1	94	151	-0.683816	57	0.738497	-57.0041
[]	TRINITY_DN11471_c0_g1_i1	18	33	-0.874469	15	0.715728	-15.0255
[]	TRINITY_DN15117_c0_g1_i1	56	72	-0.36257	16	0.489657	-16.0041
[]	TRINITY_DN3851_c0_g1_i2	38	48	-0.337035	10	0.439755	-10.0057
[]	TRINITY_DN11993_c0_g1_i1	207	150	0.464668	57	0.614183	57.0019
[]	TRINITY_DN11074_c0_g1_i1	459	242	0.923487	217	0.823506	217.002
[]	TRINITY_DN12947_c0_g1_i1	43	19	1.17834	24	0.85301	24.0289
[]	TRINITY_DN4514_c0_g1_i1	142	139	0.030806	3	0.12958	3.00016
[]	TRINITY_DN9223_c0_g1_i1	142	128	0.149747	14	0.277026	14.0008
[]	TRINITY_DN3762_c0_g1_i1	53	77	-0.538866	24	0.628637	-24.006
[DOWN]	TRINITY_DN4911_c0_g1_i1	8	33	-2.04439	25	0.923885	-25.0835
[]	TRINITY_DN11163_c0_g1_i1	86	111	-0.368151	25	0.516764	-25.0027
[]	TRINITY_DN12223_c0_g1_i2	93	76	0.291231	17	0.429255	17.0025
[]	TRINITY_DN2157_c0_g1_i1	102	90	0.180572	12	0.3048	12.0014
[DOWN]	TRINITY_DN5448_c0_g1_i1	246	876	-1.83227	630	0.960722	-630.003
[DOWN]	TRINITY_DN12223_c0_g1_i1	349	830	-1.24988	481	0.917236	-481.002
[]	TRINITY_DN14365_c0_g1_i1	36	16	1.16993	20	0.836132	20.0342
[]	TRINITY_DN5519_c0_g1_i1	28	24	0.222392	4	0.289549	4.00618
[]	TRINITY_DN4767_c0_g1_i1	139	109	0.350757	30	0.507523	30.0021
[UP]	TRINITY_DN12674_c0_g1_i1	38	5	2.926	33	0.955288	33.1295
[]	TRINITY_DN7337_c0_g1_i1	1621	1622	-0.000889729	1	0.11255	-1
[]	TRINITY_DN4135_c0_g1_i1	190	159	0.256973	31	0.426814	31.0011
[]	TRINITY_DN4968_c0_g1_i1	109	157	-0.526436	48	0.653395	-48.0029
[]	TRINITY_DN1509_c0_g1_i2	37	65	-0.812914	28	0.758211	-28.0118
[]	TRINITY_DN12369_c0_g1_i1	62	69	-0.154328	7	0.258477	-7.0017
[]	TRINITY_DN208_c0_g1_i1	129	135	-0.0655883	6	0.172356	-6.00036
[]	TRINITY_DN208_c0_g1_i2	176	189	-0.102811	13	0.21402	-13.0004
[]	TRINITY_DN12639_c0_g1_i1	401	378	0.085216	23	0.207598	23.0002
[]	TRINITY_DN7604_c0_g1_i1	73	51	0.517399	22	0.613922	22.0061
[UP]	TRINITY_DN9677_c0_g1_i1	80	29	1.46395	51	0.916016	51.021
[]	TRINITY_DN13681_c0_g1_i1	34	44	-0.371969	10	0.45839	-10.0069
[]	TRINITY_DN14436_c0_g1_i1	79	71	0.154034	8	0.262632	8.00148
[]	TRINITY_DN10029_c0_g1_i1	0.5	2	-2	1.5	0.27478	-2.5
[]	TRINITY_DN8542_c0_g1_i1	14	11	0.347923	3	0.31844	3.02011
[]	TRINITY_DN7426_c0_g1_i1	156	146	0.0955777	10	0.210636	10.0005
[]	TRINITY_DN7156_c0_g1_i1	207	239	-0.20738	32	0.361238	-32.0007
[]	TRINITY_DN8812_c0_g1_i1	39	17	1.19794	22	0.846269	22.0326
[]	TRINITY_DN7334_c0_g1_i1	73	52	0.489385	21	0.59571	21.0057
[DOWN]	TRINITY_DN8901_c0_g1_i1	4	33	-3.04439	29	0.950727	-29.1594
[]	TRINITY_DN14703_c0_g1_i1	531	371	0.517293	160	0.665587	160.001
[]	TRINITY_DN8996_c0_g1_i1	204	268	-0.393664	64	0.558081	-64.0012
[]	TRINITY_DN11071_c0_g1_i1	2	0.5	2	1.5	0.27478	2.5
[]	TRINITY_DN9944_c0_g1_i1	192	124	0.630766	68	0.719753	68.0029
[]	TRINITY_DN15570_c0_g1_i1	52	43	0.274175	9	0.37906	9.00418
[]	TRINITY_DN4894_c0_g1_i1	120	151	-0.331514	31	0.493741	-31.0018
[UP]	TRINITY_DN12766_c0_g1_i1	224	93	1.2682	131	0.91357	131.006
[]	TRINITY_DN3581_c0_g1_i1	40	65	-0.70044	25	0.710712	-25.0098
[]	TRINITY_DN12944_c0_g1_i1	18	19	-0.0780025	1	0.147315	-1.00304
[]	TRINITY_DN2284_c0_g1_i1	618	670	-0.116554	52	0.248747	-52.0001
[]	TRINITY_DN2628_c0_g1_i1	207	212	-0.0344335	5	0.131587	-5.00012
[UP]	TRINITY_DN1509_c0_g1_i1	28	7	2	21	0.908542	21.095
[]	TRINITY_DN4497_c0_g1_i1	88	103	-0.227069	15	0.366884	-15.0017
[]	TRINITY_DN789_c0_g1_i1	2443	2058	0.247411	385	0.427069	385
[]	TRINITY_DN4262_c0_g1_i1	8	9	-0.169925	1	0.180264	-1.01433
[DOWN]	TRINITY_DN3455_c0_g1_i1	18	58	-1.68806	40	0.926576	-40.0356
[]	TRINITY_DN7262_c0_g1_i1	469	506	-0.109549	37	0.234131	-37.0002
[]	TRINITY_DN1422_c0_g1_i1	222	332	-0.580624	110	0.716385	-110.002
[]	TRINITY_DN11959_c0_g1_i1	57	85	-0.576501	28	0.680323	-28.0059
[UP]	TRINITY_DN8488_c0_g1_i1	72	20	1.848	52	0.940183	52.0328
[]	TRINITY_DN11901_c0_g1_i1	66	33	1	33	0.858472	33.0151
[]	TRINITY_DN12349_c0_g1_i1	62	46	0.430634	16	0.54065	16.0058
[]	TRINITY_DN3869_c0_g1_i2	6	5	0.263034	1	0.200401	1.03402
[UP]	TRINITY_DN6906_c0_g1_i1	70	19	1.88136	51	0.94046	51.0347
[]	TRINITY_DN3811_c0_g1_i1	0.5	5	-3.32193	4.5	0.564476	-5.59332
[]	TRINITY_DN3869_c0_g1_i1	156	174	-0.157541	18	0.290737	-18.0007
[]	TRINITY_DN9906_c0_g1_i1	20	5	2	15	0.868494	15.1327
[]	TRINITY_DN14290_c0_g1_i1	270	334	-0.306889	64	0.481083	-64.0007
[UP]	TRINITY_DN11324_c0_g1_i1	223	56	1.99354	167	0.957701	167.012
[]	TRINITY_DN12892_c0_g1_i1	10	7	0.514573	3	0.35954	3.04381
[]	TRINITY_DN5430_c0_g1_i1	58	65	-0.164387	7	0.265381	-7.00193
[]	TRINITY_DN6128_c0_g1_i1	13	15	-0.206451	2	0.229266	-2.01063
[]	TRINITY_DN662_c0_g1_i1	10437	11883	-0.187192	1446	0.357409	-1446
[]	TRINITY_DN10483_c0_g1_i1	94	117	-0.315776	23	0.479043	-23.0022
[]	TRINITY_DN3128_c0_g1_i2	89	107	-0.265734	18	0.414356	-18.002
[]	TRINITY_DN3128_c0_g1_i1	89	107	-0.265734	18	0.414356	-18.002
[]	TRINITY_DN12906_c0_g1_i1	39	29	0.427421	10	0.498687	10.0091
[]	TRINITY_DN6329_c0_g1_i1	4	0.5	3	3.5	0.485801	4.60977
[]	TRINITY_DN11123_c0_g1_i1	22	8	1.45943	14	0.817621	14.0759
[]	TRINITY_DN556_c0_g1_i1	446	448	-0.00645502	2	0.116059	-2.00001
[]	TRINITY_DN556_c0_g1_i2	64	123	-0.942515	59	0.811487	-59.0075
[]	TRINITY_DN2844_c0_g1_i1	887	853	0.0563884	34	0.169216	34
[]	TRINITY_DN14218_c0_g1_i1	138	115	0.263034	23	0.418581	23.0015
[]	TRINITY_DN13377_c0_g1_i1	321	291	0.141554	30	0.274618	30.0003
[]	TRINITY_DN10282_c0_g1_i1	154	89	0.791053	65	0.778902	65.0048
[]	TRINITY_DN5287_c0_g1_i1	224	286	-0.352516	62	0.525496	-62.001
[]	TRINITY_DN5738_c0_g1_i1	21	45	-1.09954	24	0.843622	-24.0252
[]	TRINITY_DN8324_c0_g1_i1	41	28	0.550197	13	0.58073	13.0116
[]	TRINITY_DN3705_c0_g1_i1	1713	1489	0.202181	224	0.364058	224
[]	TRINITY_DN11017_c0_g1_i1	66	52	0.343954	14	0.464112	14.0042
[]	TRINITY_DN11939_c0_g1_i1	7	9	-0.36257	2	0.276679	-2.0326
[]	TRINITY_DN9349_c0_g1_i1	18	40	-1.152	22	0.841268	-22.0301
[]	TRINITY_DN536_c0_g1_i1	5	0.5	3.32193	4.5	0.564476	5.59332
[]	TRINITY_DN6349_c0_g1_i1	99	135	-0.447459	36	0.594067	-36.0028
[]	TRINITY_DN3435_c0_g1_i2	12	24	-1	12	0.756828	-12.0416
[]	TRINITY_DN7897_c0_g1_i1	163	111	0.554312	52	0.663754	52.003
[]	TRINITY_DN14939_c0_g1_i1	423	438	-0.0502732	15	0.155283	-15.0001
[]	TRINITY_DN9079_c0_g1_i1	74	72	0.0395284	2	0.134255	2.00039
[]	TRINITY_DN11700_c0_g1_i1	588	817	-0.47452	229	0.634537	-229
[]	TRINITY_DN4316_c0_g1_i1	125	99	0.336428	26	0.494528	26.0022
[]	TRINITY_DN13954_c0_g1_i1	98	81	0.27486	17	0.412111	17.0022
[]	TRINITY_DN3889_c0_g1_i1	426	326	0.385981	100	0.564454	100.001
[]	TRINITY_DN12131_c0_g1_i1	230	219	0.070703	11	0.177573	11.0002
[DOWN]	TRINITY_DN15967_c0_g1_i1	8	44	-2.45943	36	0.951573	-36.0839
[]	TRINITY_DN6889_c0_g1_i1	74	62	0.255257	12	0.392857	12.0027
[]	TRINITY_DN14238_c0_g1_i1	29	10	1.53605	19	0.858797	19.062
[]	TRINITY_DN8344_c0_g1_i1	80	51	0.649503	29	0.701443	29.0073
[]	TRINITY_DN314_c0_g2_i1	73891	114824	-0.635954	40933	0.740487	-40933
[]	TRINITY_DN1385_c0_g1_i1	2440	2933	-0.265496	493	0.456172	-493
[]	TRINITY_DN8795_c0_g1_i1	168	245	-0.544321	77	0.667605	-77.0019
[]	TRINITY_DN5700_c0_g1_i1	47	43	0.128324	4	0.218153	4.00206
[]	TRINITY_DN8468_c0_g1_i1	51	39	0.387023	12	0.484895	12.0062
[]	TRINITY_DN7463_c0_g1_i1	248	269	-0.117266	21	0.24219	-21.0003
[]	TRINITY_DN5990_c0_g1_i1	85	61	0.478654	24	0.590031	24.0048
[]	TRINITY_DN13500_c0_g1_i1	27	62	-1.19931	35	0.876982	-35.0205
[]	TRINITY_DN10463_c0_g1_i1	247	151	0.709962	96	0.756177	96.0026
[UP]	TRINITY_DN11689_c0_g1_i1	113	19	2.57225	94	0.975399	94.0352
[]	TRINITY_DN11778_c0_g1_i1	31	28	0.146841	3	0.224954	3.00359
[]	TRINITY_DN5758_c0_g1_i1	45	33	0.447459	12	0.525708	12.0083
[DOWN]	TRINITY_DN7176_c0_g1_i1	97	279	-1.52421	182	0.934787	-182.006
[]	TRINITY_DN8611_c0_g1_i1	467	418	0.15992	49	0.303759	49.0003
[]	TRINITY_DN8700_c0_g1_i1	916	927	-0.0172217	11	0.12394	-11
[]	TRINITY_DN1529_c0_g1_i1	543	660	-0.281514	117	0.460207	-117
[UP]	TRINITY_DN4026_c0_g1_i1	39	1	5.2854	38	0.967594	38.3658
[]	TRINITY_DN4115_c0_g1_i1	57	63	-0.14439	6	0.24251	-6.00174
[]	TRINITY_DN16012_c0_g1_i1	26	9	1.53051	17	0.845943	17.0688
[]	TRINITY_DN3185_c0_g1_i2	187	189	-0.015348	2	0.12087	-2.00006
[]	TRINITY_DN3185_c0_g1_i1	17	0.5	5.08746	16.5	0.897174	17.2665
[]	TRINITY_DN14560_c0_g1_i1	93	116	-0.318822	23	0.479043	-23.0022
[]	TRINITY_DN7770_c0_g1_i1	14	10	0.485427	4	0.400466	4.02935
[]	TRINITY_DN13753_c0_g1_i1	456	480	-0.0740006	24	0.181712	-24.0001
[]	TRINITY_DN12619_c0_g1_i1	26	20	0.378512	6	0.410408	6.01193
[]	TRINITY_DN14471_c0_g1_i1	115	199	-0.791135	84	0.783512	-84.0037
[UP]	TRINITY_DN3541_c0_g1_i1	83	29	1.51706	54	0.918934	54.0213
[]	TRINITY_DN15312_c0_g1_i1	391	560	-0.518258	169	0.665967	-169.001
[]	TRINITY_DN3599_c0_g1_i1	168	115	0.546827	53	0.664248	53.0028
[DOWN]	TRINITY_DN3541_c0_g1_i2	34	168	-2.30485	134	0.97446	-134.02
[]	TRINITY_DN15045_c0_g1_i1	98	151	-0.623695	53	0.711189	-53.0037
[]	TRINITY_DN2407_c0_g1_i1	80	35	1.19265	45	0.886484	45.0158
[]	TRINITY_DN6892_c0_g1_i1	51	40	0.350497	11	0.453542	11.0056
[]	TRINITY_DN7644_c0_g1_i1	4	5	-0.321928	1	0.209139	-1.05054
[]	TRINITY_DN13627_c0_g1_i1	767	687	0.158916	80	0.306611	80.0002
[UP]	TRINITY_DN6079_c0_g1_i1	63	11	2.51785	52	0.964351	52.0609
[]	TRINITY_DN863_c0_g1_i1	0.5	4	-3	3.5	0.485801	-4.60977
[]	TRINITY_DN2608_c0_g1_i1	506	656	-0.374558	150	0.552793	-150
[]	TRINITY_DN10532_c0_g1_i1	34	31	0.133267	3	0.207821	3.00296
[]	TRINITY_DN1856_c0_g1_i1	370	192	0.946419	178	0.825833	178.003
[]	TRINITY_DN6168_c0_g1_i1	304	276	0.139403	28	0.273831	28.0003
[]	TRINITY_DN1767_c0_g1_i1	758	583	0.378702	175	0.561661	175
[]	TRINITY_DN9786_c0_g1_i1	99	63	0.652077	36	0.711791	36.0059
[]	TRINITY_DN1221_c0_g1_i1	59	92	-0.640919	33	0.702408	-33.0062
[]	TRINITY_DN1221_c0_g1_i2	145	262	-0.853514	117	0.806514	-117.003
[]	TRINITY_DN14669_c0_g1_i1	7	14	-1	7	0.650222	-7.07107
[]	TRINITY_DN1132_c0_g1_i1	321	335	-0.0615878	14	0.166585	-14.0001
[UP]	TRINITY_DN355_c0_g1_i3	33	9	1.87447	24	0.90384	24.0731
[]	TRINITY_DN10262_c0_g1_i1	93	103	-0.147342	10	0.268842	-10.0011
[]	TRINITY_DN355_c0_g1_i2	23	29	-0.334419	6	0.388784	-6.00931
[]	TRINITY_DN266_c0_g1_i1	121	69	0.810339	52	0.783632	52.0063
[]	TRINITY_DN355_c0_g1_i1	143	98	0.545161	45	0.659887	45.0033
[]	TRINITY_DN8738_c0_g1_i1	36	42	-0.222392	6	0.316119	-6.00412
[]	TRINITY_DN174_c0_g1_i1	608	876	-0.52686	268	0.673555	-268.001
[]	TRINITY_DN10443_c0_g1_i1	571	382	0.579918	189	0.720539	189.001
[]	TRINITY_DN174_c0_g1_i2	208	167	0.316735	41	0.497071	41.0012
[]	TRINITY_DN2594_c0_g1_i1	507	594	-0.228477	87	0.400385	-87.0003
[]	TRINITY_DN2594_c0_g1_i2	706	846	-0.260989	140	0.446003	-140
[UP]	TRINITY_DN11614_c0_g1_i1	191	13	3.87699	178	0.994197	178.042
[DOWN]	TRINITY_DN14672_c0_g1_i1	13	42	-1.69188	29	0.910641	-29.0493
[]	TRINITY_DN4282_c0_g1_i1	50	22	1.18442	28	0.863738	28.025
[]	TRINITY_DN10770_c0_g1_i1	59	52	0.182203	7	0.285221	7.00237
[]	TRINITY_DN12332_c0_g1_i1	36	26	0.469485	10	0.515875	10.011
[]	TRINITY_DN9619_c0_g1_i1	54	54	0	0	0.112127	0
[]	TRINITY_DN5304_c0_g1_i1	153	74	1.04793	79	0.884733	79.007
[]	TRINITY_DN8775_c0_g1_i1	505	469	0.106695	36	0.233957	36.0002
[]	TRINITY_DN12421_c0_g1_i1	35	26	0.428843	9	0.487553	9.01021
[]	TRINITY_DN682_c0_g1_i1	147	304	-1.04826	157	0.892082	-157.003
[UP]	TRINITY_DN13808_c0_g1_i1	150	49	1.61411	101	0.945992	101.013
[]	TRINITY_DN1586_c0_g1_i2	16	15	0.0931094	1	0.152175	1.00433
[DOWN]	TRINITY_DN1586_c0_g1_i1	26	95	-1.86942	69	0.947104	-69.0253
[DOWN]	TRINITY_DN13664_c0_g1_i2	0.5	19	-5.24793	18.5	0.912425	-19.2299
[]	TRINITY_DN3831_c0_g1_i1	25	35	-0.485427	10	0.528463	-10.0118
[UP]	TRINITY_DN13664_c0_g1_i1	30	0.5	5.90689	29.5	0.953628	30.0856
[]	TRINITY_DN2410_c0_g1_i1	4	4	0	0	0.112127	0
[]	TRINITY_DN15642_c0_g1_i1	15	1	3.90689	14	0.877313	14.5349
[]	TRINITY_DN15677_c0_g1_i1	15	14	0.0995357	1	0.154778	1.00494
[]	TRINITY_DN11054_c0_g1_i1	56	77	-0.459432	21	0.575654	-21.005
[]	TRINITY_DN7914_c0_g1_i1	43	48	-0.158698	5	0.252028	-5.00252
[]	TRINITY_DN11143_c0_g1_i1	135	155	-0.199309	20	0.340254	-20.001
[]	TRINITY_DN4747_c0_g1_i1	25	35	-0.485427	10	0.528463	-10.0118
[]	TRINITY_DN9872_c0_g1_i1	46	39	0.23816	7	0.336414	7.00405
[UP]	TRINITY_DN9783_c0_g1_i1	42	14	1.58496	28	0.907908	28.0448
[]	TRINITY_DN7173_c0_g1_i1	85	67	0.343302	18	0.478181	18.0033
[UP]	TRINITY_DN11597_c0_g1_i1	686	133	2.36678	553	0.984288	553.005
[]	TRINITY_DN194_c0_g1_i1	316	658	-1.05816	342	0.896073	-342.002
[]	TRINITY_DN15499_c0_g1_i1	21	28	-0.415037	7	0.457582	-7.01229
[]	TRINITY_DN3544_c0_g1_i1	0.5	2	-2	1.5	0.27478	-2.5
[]	TRINITY_DN8014_c0_g1_i1	275	146	0.913463	129	0.818744	129.003
[]	TRINITY_DN11775_c0_g1_i1	54	111	-1.03953	57	0.87785	-57.0095
[]	TRINITY_DN5881_c0_g1_i1	44	25	0.815575	19	0.729016	19.0175
[]	TRINITY_DN1296_c0_g1_i1	26	36	-0.469485	10	0.515875	-10.011
[]	TRINITY_DN3722_c0_g1_i1	257	215	0.257432	42	0.433225	42.0008
[UP]	TRINITY_DN6817_c0_g1_i1	139	41	1.76139	98	0.948313	98.0158
[]	TRINITY_DN10572_c0_g1_i1	2506	2346	0.0951834	160	0.225372	160
[]	TRINITY_DN5413_c0_g1_i1	2	5	-1.32193	3	0.456747	-3.27834
[]	TRINITY_DN12062_c0_g1_i1	8	3	1.41504	5	0.586631	5.19638
[]	TRINITY_DN5341_c0_g1_i1	134	209	-0.64127	75	0.725865	-75.0027
[DOWN]	TRINITY_DN6039_c0_g1_i1	12	54	-2.16993	42	0.952929	-42.056
[]	TRINITY_DN10750_c0_g1_i1	47	30	0.647698	17	0.662566	17.0123
[]	TRINITY_DN11307_c0_g1_i1	34	32	0.0874628	2	0.170002	2.00191
[]	TRINITY_DN7750_c0_g1_i1	261	282	-0.111645	21	0.229916	-21.0003
[]	TRINITY_DN10371_c0_g1_i1	250	260	-0.0565835	10	0.16472	-10.0002
[]	TRINITY_DN13917_c0_g1_i1	209	191	0.12993	18	0.253786	18.0005
[]	TRINITY_DN5140_c0_g1_i1	315	305	0.0465426	10	0.153721	10.0001
[]	TRINITY_DN13193_c0_g1_i1	107	191	-0.835962	84	0.796947	-84.0042
[]	TRINITY_DN8649_c0_g1_i1	233	253	-0.118807	20	0.241659	-20.0004
[]	TRINITY_DN14129_c0_g1_i1	267	261	0.0327899	6	0.132113	6.00009
[]	TRINITY_DN10822_c0_g1_i1	608	527	0.206268	81	0.372128	81.0003
[]	TRINITY_DN14307_c0_g1_i1	95	124	-0.384341	29	0.530057	-29.0025
[]	TRINITY_DN4750_c0_g1_i1	14	25	-0.836501	11	0.661249	-11.0318
[]	TRINITY_DN8235_c0_g1_i1	36	78	-1.11548	42	0.87561	-42.0148
[]	TRINITY_DN8413_c0_g1_i1	85	168	-0.982926	83	0.819102	-83.0058
[]	TRINITY_DN395_c0_g1_i1	22368	32189	-0.525131	9821	0.677178	-9821
[]	TRINITY_DN77_c0_g1_i1	1	1	0	0	0.112127	0
[DOWN]	TRINITY_DN9441_c0_g1_i1	34	86	-1.3388	52	0.909421	-52.0172
[]	TRINITY_DN11106_c0_g1_i1	59	73	-0.307182	14	0.432758	-14.0034
[]	TRINITY_DN6346_c0_g1_i1	19	37	-0.961526	18	0.746914	-18.0257
[]	TRINITY_DN8034_c0_g1_i2	86	106	-0.301656	20	0.444978	-20.0023
[]	TRINITY_DN3524_c0_g1_i1	1114	815	0.450877	299	0.622399	299
[]	TRINITY_DN8034_c0_g1_i1	219	337	-0.621818	118	0.72413	-118.002
[]	TRINITY_DN3702_c0_g1_i1	15	24	-0.678072	9	0.590731	-9.02551
[]	TRINITY_DN5120_c0_g1_i2	126	105	0.263034	21	0.415577	21.0016
[DOWN]	TRINITY_DN5120_c0_g1_i1	9	44	-2.28951	35	0.945813	-35.0748
[]	TRINITY_DN6438_c0_g1_i1	38	72	-0.921997	34	0.790785	-34.0125
[]	TRINITY_DN8956_c0_g1_i1	740	661	0.162875	79	0.306552	79.0002
[]	TRINITY_DN9800_c0_g1_i1	49	30	0.707819	19	0.69155	19.0132
[]	TRINITY_DN5212_c0_g1_i1	159	108	0.557995	51	0.66639	51.0031
[UP]	TRINITY_DN1549_c0_g1_i1	771	296	1.38113	475	0.931202	475.002
[]	TRINITY_DN5956_c0_g1_i1	152	118	0.365284	34	0.52836	34.002
[]	TRINITY_DN4549_c0_g1_i1	25	19	0.395929	6	0.415365	6.01305
[]	TRINITY_DN1368_c0_g1_i2	2	0.5	2	1.5	0.27478	2.5
[]	TRINITY_DN624_c0_g2_i1	2524	3231	-0.356269	707	0.552755	-707
[]	TRINITY_DN8778_c0_g1_i1	53	88	-0.731511	35	0.733838	-35.0076
[]	TRINITY_DN10730_c0_g1_i1	179	185	-0.0475657	6	0.151209	-6.00019
[]	TRINITY_DN15878_c0_g1_i1	31	52	-0.746243	21	0.718793	-21.0133
[]	TRINITY_DN3001_c0_g1_i1	150	146	0.0389941	4	0.139175	4.00019
[]	TRINITY_DN3978_c0_g1_i1	37	60	-0.697437	23	0.704914	-23.0106
[]	TRINITY_DN12984_c0_g1_i1	10	12	-0.263034	2	0.253563	-2.01722
[]	TRINITY_DN553_c0_g1_i1	2248	1725	0.382046	523	0.565408	523
[]	TRINITY_DN4006_c0_g1_i1	11	0.5	4.45943	10.5	0.812718	11.4077
[UP]	TRINITY_DN553_c0_g1_i2	267	112	1.25334	155	0.912881	155.005
[]	TRINITY_DN13374_c0_g1_i1	37	40	-0.112475	3	0.192873	-3.00211
[DOWN]	TRINITY_DN392_c0_g1_i1	29	234	-3.01238	205	0.992168	-205.022
[]	TRINITY_DN392_c0_g1_i2	1480	1662	-0.167323	182	0.324938	-182
[]	TRINITY_DN4480_c0_g1_i1	234	295	-0.334206	61	0.509301	-61.0009
[]	TRINITY_DN10552_c0_g1_i1	55	77	-0.485427	22	0.598698	-22.0054
[DOWN]	TRINITY_DN7552_c0_g1_i2	0.5	323	-9.33539	322.5	0.996833	-322.635
[UP]	TRINITY_DN7552_c0_g1_i1	570	166	1.77978	404	0.956774	404.004
[]	TRINITY_DN13196_c0_g1_i1	323	227	0.508842	96	0.658168	96.0013
[]	TRINITY_DN7730_c0_g1_i1	258	290	-0.168682	32	0.314302	-32.0004
[]	TRINITY_DN13624_c0_g1_i1	85	101	-0.248821	16	0.385362	-16.0019
[]	TRINITY_DN375_c0_g1_i2	743	1351	-0.862594	608	0.814806	-608.001
[]	TRINITY_DN8847_c0_g1_i1	25	30	-0.263034	5	0.333729	-5.00691
[]	TRINITY_DN375_c0_g1_i1	20958	28766	-0.456864	7808	0.633377	-7808
[]	TRINITY_DN15533_c0_g1_i1	463	348	0.411925	115	0.572643	115.001
[]	TRINITY_DN1388_c0_g1_i1	128	106	0.27208	22	0.421526	22.0017
[]	TRINITY_DN8936_c0_g1_i1	13	17	-0.387023	4	0.364204	-4.01868
[]	TRINITY_DN3903_c0_g1_i1	289	390	-0.432405	101	0.603428	-101.001
[]	TRINITY_DN15875_c0_g1_i1	220	227	-0.0451888	7	0.152088	-7.00015
[UP]	TRINITY_DN15786_c0_g1_i1	220	93	1.2422	127	0.910831	127.006
[]	TRINITY_DN1477_c0_g1_i1	358	581	-0.698579	223	0.760061	-223.001
[]	TRINITY_DN3073_c0_g1_i1	98	120	-0.292181	22	0.43957	-22.0019
[]	TRINITY_DN8307_c0_g1_i1	3	15	-2.32193	12	0.837076	-12.2226
[]	TRINITY_DN1566_c0_g1_i1	349	237	0.55834	112	0.679591	112.001
[]	TRINITY_DN9892_c0_g1_i1	228	199	0.196265	29	0.347988	29.0007
[]	TRINITY_DN8123_c0_g1_i1	97	107	-0.141554	10	0.256682	-10.001
[]	TRINITY_DN3257_c0_g1_i1	51	46	0.148863	5	0.246366	5.00222
[]	TRINITY_DN7282_c0_g1_i1	37	31	0.255257	6	0.348254	6.00543
[]	TRINITY_DN1115_c0_g1_i1	154	124	0.31259	30	0.464709	30.0016
[]	TRINITY_DN3346_c0_g1_i1	273	175	0.641546	98	0.729786	98.0021
[]	TRINITY_DN1003_c0_g1_i1	48	54	-0.169925	6	0.270881	-6.00241
[]	TRINITY_DN7193_c0_g1_i1	321	386	-0.266028	65	0.445135	-65.0005
[DOWN]	TRINITY_DN14781_c0_g1_i1	722	1832	-1.34335	1110	0.930811	-1110
[]	TRINITY_DN13354_c0_g1_i1	46	37	0.314109	9	0.403157	9.00548
[]	TRINITY_DN14870_c0_g1_i1	1097	1823	-0.732751	726	0.768174	-726
[]	TRINITY_DN7460_c0_g1_i1	35	62	-0.824913	27	0.757181	-27.0126
[]	TRINITY_DN13087_c0_g1_i1	27	43	-0.671377	16	0.65941	-16.0141
[]	TRINITY_DN11847_c0_g1_i1	1663	1948	-0.228206	285	0.405738	-285
[]	TRINITY_DN5775_c0_g1_i1	53	58	-0.130061	5	0.225637	-5.00169
[]	TRINITY_DN5775_c0_g1_i2	34	27	0.332575	7	0.403959	7.0079
[]	TRINITY_DN13176_c0_g1_i1	57	30	0.925999	27	0.779634	27.0159
[]	TRINITY_DN11758_c0_g1_i1	1526	1405	0.119185	121	0.251112	121
[]	TRINITY_DN13176_c0_g1_i2	36	41	-0.187627	5	0.281549	-5.00352
[]	TRINITY_DN11669_c0_g1_i1	4	0.5	3	3.5	0.485801	4.60977
[]	TRINITY_DN3343_c0_g1_i1	514	313	0.715606	201	0.76415	201.001
[]	TRINITY_DN6708_c0_g1_i1	80	60	0.415037	20	0.55192	20.0043
[]	TRINITY_DN15151_c0_g1_i1	36	35	0.040642	1	0.12836	1.00083
[]	TRINITY_DN15154_c0_g1_i1	133	95	0.485427	38	0.624797	38.0031
[]	TRINITY_DN1928_c0_g1_i1	85	121	-0.509472	36	0.636219	-36.0036
[UP]	TRINITY_DN15332_c0_g1_i1	360	62	2.53766	298	0.983198	298.011
[]	TRINITY_DN1839_c0_g1_i1	106	79	0.42414	27	0.567562	27.0033
[]	TRINITY_DN300_c0_g1_i1	5454	5626	-0.0447949	172	0.145742	-172
[]	TRINITY_DN173_c0_g2_i4	1919	2032	-0.0825457	113	0.198427	-113
[]	TRINITY_DN11577_c0_g1_i1	39	21	0.893085	18	0.740021	18.0221
[]	TRINITY_DN1187_c0_g1_i1	692	388	0.834715	304	0.805521	304.001
[]	TRINITY_DN173_c0_g2_i1	22	30	-0.447459	8	0.48156	-8.0125
[DOWN]	TRINITY_DN1187_c0_g1_i2	77	313	-2.02323	236	0.975968	-236.009
[]	TRINITY_DN11936_c0_g1_i1	289	262	0.141503	27	0.273452	27.0004
[]	TRINITY_DN211_c0_g1_i2	406	593	-0.546552	187	0.680329	-187.001
[]	TRINITY_DN1276_c0_g1_i1	7	3	1.22239	4	0.521407	4.18261
[]	TRINITY_DN754_c0_g1_i1	66	54	0.289507	12	0.411753	12.0035
[]	TRINITY_DN13647_c0_g1_i1	88	87	0.0164881	1	0.118668	1.00014
[]	TRINITY_DN1747_c0_g1_i2	1	0.5	1	0.5	0.135497	1.11803
[]	TRINITY_DN754_c0_g1_i2	263	380	-0.530937	117	0.668559	-117.001
[UP]	TRINITY_DN13736_c0_g1_i1	49	14	1.80735	35	0.926142	35.0466
[]	TRINITY_DN843_c0_g1_i1	1	0.5	1	0.5	0.135497	1.11803
[UP]	TRINITY_DN932_c0_g1_i3	37	5	2.88753	32	0.953672	32.13
[DOWN]	TRINITY_DN932_c0_g1_i2	0.5	19	-5.24793	18.5	0.912425	-19.2299
[UP]	TRINITY_DN1658_c0_g1_i1	135	29	2.21883	106	0.972058	106.023
[]	TRINITY_DN932_c0_g1_i1	31	21	0.561879	10	0.551291	10.0158
[]	TRINITY_DN1836_c0_g1_i1	54	108	-1	54	0.876125	-54.0093
[]	TRINITY_DN1836_c0_g1_i2	119	98	0.280108	21	0.428181	21.0019
[]	TRINITY_DN13914_c0_g1_i1	386	369	0.06498	17	0.167372	17.0001
[]	TRINITY_DN7931_c0_g1_i2	125	87	0.522841	38	0.640986	38.0036
[]	TRINITY_DN15803_c0_g1_i1	77	100	-0.37707	23	0.520382	-23.0031
[]	TRINITY_DN3254_c0_g1_i1	667	470	0.505026	197	0.66402	197.001
[]	TRINITY_DN7931_c0_g1_i1	77	69	0.158262	8	0.269888	8.00157
[UP]	TRINITY_DN6237_c0_g1_i2	27	0.5	5.75489	26.5	0.9468	27.1177
[DOWN]	TRINITY_DN6237_c0_g1_i1	20	62	-1.63227	42	0.927687	-42.0317
[]	TRINITY_DN3165_c0_g1_i1	1642	882	0.896604	760	0.823273	760.001
[]	TRINITY_DN5232_c0_g1_i1	368	247	0.575195	121	0.717426	121.001
[]	TRINITY_DN6148_c0_g1_i1	49	60	-0.292181	11	0.406232	-11.0039
[]	TRINITY_DN665_c0_g1_i1	514	640	-0.316304	126	0.512827	-126
[]	TRINITY_DN11141_c0_g1_i1	45	19	1.24393	26	0.865685	26.0297
[]	TRINITY_DN11236_c0_g1_i1	0.5	1	-1	0.5	0.135497	-1.11803
[]	TRINITY_DN13879_c0_g1_i1	255	234	0.123989	21	0.24219	21.0004
[]	TRINITY_DN1924_c0_g1_i1	48	40	0.263034	8	0.369194	8.00432
[]	TRINITY_DN1437_c0_g1_i1	283	250	0.178874	33	0.326174	33.0005
[]	TRINITY_DN7280_c0_g1_i1	577	411	0.489433	166	0.649214	166.001
[]	TRINITY_DN2789_c0_g1_i1	498	393	0.341616	105	0.523869	105.001
[]	TRINITY_DN4118_c0_g1_i1	5	0.5	3.32193	4.5	0.564476	5.59332
[]	TRINITY_DN9801_c0_g1_i1	49	33	0.570316	16	0.604995	16.0102
[]	TRINITY_DN14527_c0_g1_i1	282	432	-0.615336	150	0.726098	-150.001
[]	TRINITY_DN9280_c0_g1_i1	118	109	0.114459	9	0.219021	9.00073
[]	TRINITY_DN15661_c0_g1_i1	68	52	0.387023	16	0.506351	16.0047
[]	TRINITY_DN4728_c0_g1_i1	259	175	0.565597	84	0.677666	84.0019
[]	TRINITY_DN3437_c0_g1_i1	787	1155	-0.553457	368	0.682899	-368
[]	TRINITY_DN15113_c0_g1_i1	25	10	1.32193	15	0.82125	15.0581
[]	TRINITY_DN6633_c0_g1_i1	123	60	1.03562	63	0.879976	63.0085
[]	TRINITY_DN3342_c0_g1_i1	20	11	0.862496	9	0.6324	9.04123
[]	TRINITY_DN12370_c0_g1_i1	0.5	6	-3.58496	5.5	0.628821	-6.56521
[]	TRINITY_DN15818_c0_g1_i1	7	5	0.485427	2	0.297988	2.05807
[DOWN]	TRINITY_DN3437_c0_g1_i2	0.5	20	-5.32193	19.5	0.918272	-20.2132
[UP]	TRINITY_DN7375_c0_g1_i1	405	64	2.66178	341	0.990015	341.01
[DOWN]	TRINITY_DN7375_c0_g1_i2	0.5	294	-9.19967	293.5	0.996551	-293.644
[]	TRINITY_DN4084_c0_g1_i1	346	315	0.13542	31	0.274981	31.0003
[DOWN]	TRINITY_DN6638_c0_g1_i2	9	47	-2.38466	38	0.953704	-38.0748
[]	TRINITY_DN10952_c0_g1_i1	43	60	-0.480626	17	0.567627	-17.0068
[]	TRINITY_DN15264_c0_g1_i1	51	29	0.814444	22	0.741029	22.0151
[UP]	TRINITY_DN5252_c0_g1_i1	192	0.5	8.58496	191.5	0.99481	191.692
[]	TRINITY_DN2756_c0_g1_i1	63	44	0.517848	19	0.60384	19.0071
[UP]	TRINITY_DN5252_c0_g1_i2	72	16	2.16993	56	0.961189	56.042
[]	TRINITY_DN6543_c0_g1_i1	141	128	0.139551	13	0.262534	13.0007
[]	TRINITY_DN538_c0_g1_i1	2	10	-2.32193	8	0.74776	-8.33015
[]	TRINITY_DN7929_c0_g1_i1	26	32	-0.29956	6	0.366254	-6.00747
[UP]	TRINITY_DN7370_c0_g1_i1	251	109	1.20336	142	0.906053	142.005
[]	TRINITY_DN14342_c0_g1_i1	69	150	-1.12029	81	0.891029	-81.0077
[]	TRINITY_DN4174_c0_g1_i1	5	11	-1.1375	6	0.616786	-6.10687
[UP]	TRINITY_DN1280_c0_g1_i2	91	0.5	7.50779	90.5	0.988225	90.8109
[]	TRINITY_DN4174_c0_g1_i2	59	78	-0.402759	19	0.520756	-19.0043
[]	TRINITY_DN1280_c0_g1_i1	598	497	0.2669	101	0.449647	101
[]	TRINITY_DN448_c0_g1_i2	379	301	0.332434	78	0.512914	78.0007
[]	TRINITY_DN448_c0_g1_i1	182	93	0.968636	89	0.820024	89.0053
[UP]	TRINITY_DN448_c0_g1_i4	137	55	1.31667	82	0.918462	82.0106
[]	TRINITY_DN448_c0_g1_i3	428	369	0.21399	59	0.369509	59.0004
[]	TRINITY_DN8056_c0_g1_i1	652	807	-0.307697	155	0.489787	-155
[]	TRINITY_DN11633_c0_g1_i1	897	587	0.611747	310	0.726331	310.001
[]	TRINITY_DN10460_c0_g1_i1	132	204	-0.628031	72	0.720761	-72.0027
[]	TRINITY_DN8051_c0_g1_i1	29	34	-0.229482	5	0.307973	-5.00526
[DOWN]	TRINITY_DN1980_c0_g1_i1	4833	11393	-1.23716	6560	0.918597	-6560
[]	TRINITY_DN9347_c0_g1_i1	66	119	-0.850424	53	0.793513	-53.0068
[]	TRINITY_DN13751_c0_g1_i1	482	244	0.982152	238	0.827915	238.002
[]	TRINITY_DN443_c0_g1_i1	5891	7287	-0.306812	1396	0.495287	-1396
[]	TRINITY_DN8146_c0_g1_i1	261	354	-0.4397	93	0.608515	-93.001
[]	TRINITY_DN5465_c0_g1_i1	31	23	0.430634	8	0.474482	8.01158
[]	TRINITY_DN10555_c0_g1_i1	15	28	-0.900464	13	0.69974	-13.0311
[]	TRINITY_DN443_c0_g1_i2	225126	296361	-0.396623	71235	0.57977	-71235
[]	TRINITY_DN8756_c0_g1_i1	49	45	0.122857	4	0.209063	4.00189
[]	TRINITY_DN13141_c0_g1_i1	53	69	-0.380604	16	0.500418	-16.0045
[DOWN]	TRINITY_DN1370_c0_g1_i1	373	1000	-1.42275	627	0.935123	-627.002
[]	TRINITY_DN14437_c0_g1_i1	522	859	-0.718608	337	0.766211	-337.001
[]	TRINITY_DN6236_c0_g1_i1	103	113	-0.133678	10	0.243703	-10.0009
[]	TRINITY_DN13605_c0_g1_i1	47	71	-0.595158	24	0.672421	-24.0074
[]	TRINITY_DN15571_c0_g1_i1	52	74	-0.509014	22	0.611677	-22.0059
[]	TRINITY_DN9493_c0_g1_i1	18	43	-1.25634	25	0.86505	-25.0315
[]	TRINITY_DN12096_c0_g1_i1	93	60	0.632268	33	0.698091	33.0061
[]	TRINITY_DN2264_c0_g1_i1	129	118	0.128584	11	0.245629	11.0008
[]	TRINITY_DN7101_c0_g1_i1	28	30	-0.0995357	2	0.174726	-2.00248
[]	TRINITY_DN410_c0_g1_i1	3570	4248	-0.25086	678	0.428024	-678
[]	TRINITY_DN9711_c0_g1_i1	65	98	-0.592342	33	0.68829	-33.0053
[]	TRINITY_DN5319_c0_g1_i1	76	40	0.925999	36	0.794972	36.0119
[]	TRINITY_DN10314_c0_g1_i1	222	270	-0.2824	48	0.449875	-48.0008
[]	TRINITY_DN12314_c0_g1_i1	28	20	0.485427	8	0.501188	8.01471
[]	TRINITY_DN750_c0_g1_i1	218	215	0.0199915	3	0.121879	3.00007
[UP]	TRINITY_DN4028_c0_g1_i1	74	11	2.75002	63	0.975182	63.06
[UP]	TRINITY_DN10895_c0_g1_i1	45	15	1.58496	30	0.911943	30.0418
[]	TRINITY_DN6600_c0_g1_i1	1	0.5	1	0.5	0.135497	1.11803
[]	TRINITY_DN9895_c0_g1_i1	62	64	-0.0458037	2	0.141534	-2.00052
[]	TRINITY_DN6203_c0_g1_i1	57	88	-0.626542	31	0.695162	-31.0063
[]	TRINITY_DN1929_c0_g1_i1	489	457	0.0976403	32	0.221244	32.0001
[]	TRINITY_DN14867_c0_g1_i1	1230	1067	0.205098	163	0.375626	163
[]	TRINITY_DN1527_c0_g1_i1	213	232	-0.123271	19	0.241062	-19.0004
[]	TRINITY_DN12498_c0_g1_i1	146	188	-0.364764	42	0.52951	-42.0016
[]	TRINITY_DN4391_c0_g1_i1	367	326	0.170908	41	0.317323	41.0004
[]	TRINITY_DN991_c0_g1_i1	349	295	0.242512	54	0.405738	54.0005
[]	TRINITY_DN3002_c0_g1_i2	52	61	-0.230298	9	0.34443	-9.00295
[UP]	TRINITY_DN3002_c0_g1_i1	33	0.5	6.04439	32.5	0.959339	33.0573
[]	TRINITY_DN755_c0_g1_i1	122	62	0.976541	60	0.813168	60.0079
[UP]	TRINITY_DN9678_c0_g1_i1	38	5	2.926	33	0.955288	33.1295
[]	TRINITY_DN13515_c0_g1_i1	85	150	-0.819428	65	0.789619	-65.0052
[]	TRINITY_DN7158_c0_g1_i1	1	0.5	1	0.5	0.135497	1.11803
[]	TRINITY_DN788_c0_g1_i1	9633	10673	-0.147909	1040	0.299756	-1040
[]	TRINITY_DN10806_c0_g1_i1	80	110	-0.459432	30	0.594153	-30.0035
[]	TRINITY_DN8997_c0_g1_i1	58	51	0.185556	7	0.298362	7.00246
[]	TRINITY_DN9749_c0_g1_i1	88	124	-0.494765	36	0.6226	-36.0034
[UP]	TRINITY_DN9583_c0_g1_i1	84	4	4.39232	80	0.986479	80.1205
[]	TRINITY_DN117_c0_g1_i1	1	0.5	1	0.5	0.135497	1.11803
[]	TRINITY_DN6477_c0_g1_i1	95	69	0.461331	26	0.587895	26.0041
[]	TRINITY_DN7068_c0_g1_i1	2	0.5	2	1.5	0.27478	2.5
[]	TRINITY_DN7768_c0_g1_i1	0.5	5	-3.32193	4.5	0.564476	-5.59332
[]	TRINITY_DN4969_c0_g1_i1	415	396	0.0676109	19	0.180746	19.0001
[]	TRINITY_DN11940_c0_g1_i1	5	2	1.32193	3	0.456747	3.27834
[]	TRINITY_DN369_c0_g2_i3	8536	11912	-0.480784	3376	0.640433	-3376
[]	TRINITY_DN5555_c0_g1_i1	160	86	0.895663	74	0.80967	74.0054
[]	TRINITY_DN142_c1_g1_i1	698	632	0.143302	66	0.280133	66.0002
[DOWN]	TRINITY_DN369_c0_g2_i1	107	297	-1.47285	190	0.933621	-190.006
[]	TRINITY_DN13449_c0_g1_i1	173	200	-0.209228	27	0.358081	-27.0008
[]	TRINITY_DN7139_c0_g1_i1	103	85	0.27711	18	0.422302	18.0021
[]	TRINITY_DN15420_c0_g1_i1	133	167	-0.328422	34	0.496659	-34.0016
[]	TRINITY_DN10621_c0_g1_i1	78	61	0.354665	17	0.482536	17.0037
[]	TRINITY_DN4264_c0_g1_i1	57	42	0.440573	15	0.540596	15.0065
[]	TRINITY_DN12224_c0_g1_i1	876	762	0.20114	114	0.361715	114
[]	TRINITY_DN16011_c0_g1_i1	37	35	0.0801703	2	0.163082	2.00161
[]	TRINITY_DN3583_c0_g1_i1	9	29	-1.68806	20	0.880746	-20.0711
[]	TRINITY_DN4874_c0_g1_i1	6	7	-0.222392	1	0.192488	-1.02443
[]	TRINITY_DN12621_c0_g1_i1	346	300	0.20581	46	0.366802	46.0005
[]	TRINITY_DN3186_c0_g1_i1	53	38	0.479993	15	0.557544	15.0077
[]	TRINITY_DN15912_c0_g1_i1	120	90	0.415037	30	0.571792	30.0029
[DOWN]	TRINITY_DN9768_c0_g1_i1	5	50	-3.32193	45	0.972356	-45.1224
[]	TRINITY_DN4874_c0_g1_i2	5	11	-1.1375	6	0.616786	-6.10687
[]	TRINITY_DN1224_c0_g1_i1	179	227	-0.342733	48	0.512458	-48.0012
[]	TRINITY_DN11562_c0_g1_i1	31	26	0.253757	5	0.317887	5.00644
[]	TRINITY_DN8827_c0_g1_i1	3158	1631	0.953254	1527	0.830811	1527
[]	TRINITY_DN80_c0_g1_i2	452	654	-0.532968	202	0.672269	-202.001
[]	TRINITY_DN80_c0_g1_i1	1247	2081	-0.738815	834	0.784163	-834
[]	TRINITY_DN10749_c0_g1_i1	45	51	-0.180572	6	0.278387	-6.00272
[]	TRINITY_DN11302_c0_g1_i1	193	162	0.252607	31	0.405456	31.001
[]	TRINITY_DN9980_c0_g1_i1	69	66	0.0641303	3	0.154057	3.00069
[]	TRINITY_DN14583_c0_g1_i1	207	169	0.292608	38	0.455841	38.0011
[]	TRINITY_DN5806_c0_g1_i1	26	16	0.70044	10	0.61114	10.0245
[]	TRINITY_DN5796_c0_g1_i1	90	126	-0.485427	36	0.6226	-36.0033
[]	TRINITY_DN7536_c0_g1_i1	164	203	-0.307784	39	0.472161	-39.0012
[]	TRINITY_DN10011_c0_g1_i1	68	76	-0.160465	8	0.269888	-8.00161
[]	TRINITY_DN15118_c0_g1_i1	212	326	-0.620808	114	0.723744	-114.002
[]	TRINITY_DN5215_c0_g1_i1	10	0.5	4.32193	9.5	0.788757	10.4369
[]	TRINITY_DN7224_c0_g1_i1	219	103	1.08829	116	0.892494	116.005
[]	TRINITY_DN8506_c0_g1_i1	10	30	-1.58496	20	0.88015	-20.0627
[]	TRINITY_DN9640_c0_g1_i1	43	66	-0.618129	23	0.674786	-23.0083
[DOWN]	TRINITY_DN3834_c0_g1_i1	11	62	-2.49476	51	0.96376	-51.061
[DOWN]	TRINITY_DN2359_c0_g1_i1	225	559	-1.31292	334	0.919189	-334.003
[UP]	TRINITY_DN13137_c0_g1_i1	53	9	2.558	44	0.959475	44.0743
[]	TRINITY_DN14777_c0_g1_i1	124	56	1.14684	68	0.891599	68.0097
[]	TRINITY_DN9961_c0_g1_i1	5	4	0.321928	1	0.209139	1.05054
[]	TRINITY_DN8670_c0_g1_i1	847	1133	-0.419714	286	0.606264	-286
[]	TRINITY_DN11486_c0_g1_i1	7	22	-1.65208	15	0.845168	-15.0907
[]	TRINITY_DN10592_c0_g1_i1	0.5	16	-5	15.5	0.888133	-16.2865
[]	TRINITY_DN11883_c0_g1_i1	673	516	0.383235	157	0.561004	157
[]	TRINITY_DN3961_c0_g1_i1	408	344	0.246161	64	0.417366	64.0005
[]	TRINITY_DN11719_c0_g1_i1	13	19	-0.547488	6	0.475323	-6.02493
[DOWN]	TRINITY_DN2321_c0_g1_i2	0.5	28	-5.80735	27.5	0.949327	-28.1065
[]	TRINITY_DN2321_c0_g1_i1	77	58	0.408806	19	0.52164	19.0044
[]	TRINITY_DN10195_c0_g1_i1	714	741	-0.0535495	27	0.156546	-27.0001
[]	TRINITY_DN11089_c0_g1_i1	30	42	-0.485427	12	0.549062	-12.0098
[]	TRINITY_DN1853_c0_g1_i1	10	9	0.152003	1	0.174797	1.01149
[DOWN]	TRINITY_DN13089_c0_g1_i1	8	34	-2.08746	26	0.92708	-26.0837
[]	TRINITY_DN12167_c0_g1_i1	221	146	0.598078	75	0.712474	75.0024
[]	TRINITY_DN14215_c0_g1_i1	0.5	3	-2.58496	2.5	0.389777	-3.59611
[]	TRINITY_DN5409_c0_g1_i1	20	29	-0.536053	9	0.533219	-9.01595
[]	TRINITY_DN6060_c0_g1_i1	15	24	-0.678072	9	0.590731	-9.02551
[]	TRINITY_DN8273_c0_g1_i1	77	64	0.266787	13	0.40006	13.0027
[]	TRINITY_DN2118_c0_g1_i2	144	161	-0.160992	17	0.289679	-17.0008
[]	TRINITY_DN2118_c0_g1_i1	141	100	0.495695	41	0.632455	41.003
[]	TRINITY_DN7948_c0_g1_i1	204	149	0.453257	55	0.605847	55.0019
[]	TRINITY_DN519_c0_g1_i1	219	321	-0.551642	102	0.675355	-102.001
[]	TRINITY_DN12910_c0_g1_i1	75	84	-0.163499	9	0.273593	-9.00148
[]	TRINITY_DN1351_c0_g1_i1	22	43	-0.966833	21	0.761704	-21.0222
[]	TRINITY_DN1351_c0_g1_i2	931	969	-0.0577155	38	0.169465	-38
[]	TRINITY_DN4642_c0_g1_i1	176	200	-0.184425	24	0.320973	-24.0007
[]	TRINITY_DN519_c0_g1_i2	82	77	0.0907655	5	0.190286	5.00082
[]	TRINITY_DN8127_c0_g1_i1	26	45	-0.791413	19	0.718776	-19.0165
[]	TRINITY_DN9366_c0_g1_i1	16	33	-1.04439	17	0.805505	-17.0321
[]	TRINITY_DN10484_c0_g1_i1	376	374	0.00769439	2	0.116059	2.00001
[]	TRINITY_DN13775_c0_g1_i1	157	162	-0.0452293	5	0.149989	-5.0002
[]	TRINITY_DN4657_c0_g1_i1	22	18	0.289507	4	0.324628	4.01046
[]	TRINITY_DN2014_c0_g1_i1	245	245	0	0	0.112127	0
[]	TRINITY_DN15193_c0_g1_i1	125	185	-0.565597	60	0.671662	-60.0027
[]	TRINITY_DN4624_c0_g1_i1	99	127	-0.359328	28	0.516656	-28.0023
[]	TRINITY_DN11165_c0_g1_i1	47	72	-0.615336	25	0.680193	-25.0076
[DOWN]	TRINITY_DN3976_c0_g1_i1	96	274	-1.51307	178	0.934548	-178.006
[]	TRINITY_DN7820_c0_g1_i1	453	744	-0.715792	291	0.765701	-291.001
[]	TRINITY_DN8798_c0_g1_i1	2	4	-1	2	0.368001	-2.23607
[]	TRINITY_DN7446_c0_g1_i1	87	69	0.334419	18	0.471868	18.0031
[UP]	TRINITY_DN8580_c0_g1_i1	113	16	2.82018	97	0.983507	97.041
[]	TRINITY_DN424_c0_g1_i1	142	156	-0.135655	14	0.264004	-14.0007
[]	TRINITY_DN5791_c0_g1_i1	25	9	1.47393	16	0.83668	16.0677
[]	TRINITY_DN6004_c0_g1_i1	49	71	-0.535037	22	0.622958	-22.0065
[]	TRINITY_DN2595_c0_g1_i1	8	1	3	7	0.722774	7.61577
[]	TRINITY_DN8122_c0_g1_i1	208	241	-0.21245	33	0.361823	-33.0007
[]	TRINITY_DN10300_c0_g1_i1	23	12	0.938599	11	0.677763	11.04
[]	TRINITY_DN3905_c0_g1_i1	19	25	-0.395929	6	0.415365	-6.01305
[]	TRINITY_DN3413_c0_g1_i1	112	117	-0.0630098	5	0.159676	-5.0004
[]	TRINITY_DN987_c0_g1_i1	3	7	-1.22239	4	0.521407	-4.18261
[]	TRINITY_DN2198_c0_g1_i1	178	121	0.55687	57	0.668955	57.0027
[]	TRINITY_DN282_c0_g1_i1	382	300	0.34861	82	0.529748	82.0007
[DOWN]	TRINITY_DN10881_c0_g1_i1	203	488	-1.2654	285	0.917741	-285.003
[]	TRINITY_DN14994_c0_g1_i1	24	34	-0.5025	10	0.532135	-10.0126
[]	TRINITY_DN2827_c0_g1_i1	1574	1153	0.449043	421	0.623419	421
[]	TRINITY_DN6472_c0_g1_i1	59	47	0.328054	12	0.448248	12.0045
[]	TRINITY_DN5394_c0_g1_i1	314	164	0.937069	150	0.824086	150.003
[UP]	TRINITY_DN6709_c0_g1_i1	146	31	2.23563	115	0.972991	115.022
[]	TRINITY_DN2032_c0_g1_i1	12	12	0	0	0.112127	0
[]	TRINITY_DN13212_c0_g1_i2	14	32	-1.19265	18	0.826359	-18.0395
[]	TRINITY_DN3418_c0_g1_i1	80	102	-0.350497	22	0.495303	-22.0028
[]	TRINITY_DN13212_c0_g1_i1	33	10	1.72247	23	0.894772	23.0644
[]	TRINITY_DN8217_c0_g1_i1	37	41	-0.148099	4	0.237444	-4.00274
[]	TRINITY_DN15283_c0_g1_i1	1132	1055	0.101631	77	0.224238	77.0001
[]	TRINITY_DN3294_c0_g1_i1	268	285	-0.0887289	17	0.205678	-17.0002
[]	TRINITY_DN3579_c0_g1_i1	61	43	0.504473	18	0.590021	18.0071
[]	TRINITY_DN6760_c0_g1_i1	105	89	0.238512	16	0.377232	16.0018
[]	TRINITY_DN13396_c0_g1_i1	63	31	1.02308	32	0.856942	32.0164
[]	TRINITY_DN8652_c0_g1_i1	25	10	1.32193	15	0.82125	15.0581
[]	TRINITY_DN8652_c0_g1_i2	97	131	-0.43351	34	0.580405	-34.0028
[]	TRINITY_DN192_c0_g1_i1	0.5	3	-2.58496	2.5	0.389777	-3.59611
[UP]	TRINITY_DN7441_c0_g1_i1	326	115	1.50324	211	0.935242	211.005
[]	TRINITY_DN10574_c0_g1_i1	16	14	0.192645	2	0.226407	2.00926
[]	TRINITY_DN8524_c0_g1_i1	1	2	-1	1	0.265783	-1.41421
[]	TRINITY_DN13047_c0_g1_i1	83	43	0.948775	40	0.80103	40.0113
[]	TRINITY_DN13391_c0_g1_i1	155	89	0.800391	66	0.779857	66.0049
[]	TRINITY_DN12659_c0_g1_i1	28	66	-1.23704	38	0.88636	-38.0201
[]	TRINITY_DN4552_c0_g1_i2	52	43	0.274175	9	0.37906	9.00418
[UP]	TRINITY_DN949_c0_g1_i1	1315	81	4.021	1234	0.999094	1234.01
[]	TRINITY_DN1876_c0_g1_i1	154	149	0.047618	5	0.149989	5.00023
[]	TRINITY_DN13539_c0_g1_i1	9	0.5	4.16993	8.5	0.760082	9.46775
[]	TRINITY_DN15983_c0_g1_i1	63	29	1.1193	34	0.866911	34.0184
[]	TRINITY_DN12781_c0_g1_i1	91	108	-0.247093	17	0.387732	-17.0018
[DOWN]	TRINITY_DN12239_c0_g1_i1	12	42	-1.80735	30	0.917833	-30.0544
[UP]	TRINITY_DN11576_c0_g1_i2	65	0.5	7.02237	64.5	0.982417	64.8812
[]	TRINITY_DN12328_c0_g1_i1	231	210	0.137504	21	0.270306	21.0005
[]	TRINITY_DN11576_c0_g1_i1	29	64	-1.14202	35	0.871342	-35.0186
[]	TRINITY_DN12692_c0_g1_i1	255	149	0.775185	106	0.784499	106.003
[]	TRINITY_DN15619_c0_g1_i1	151	250	-0.72738	99	0.758927	-99.0027
[]	TRINITY_DN7044_c0_g1_i1	60	51	0.234465	9	0.34443	9.00305
[]	TRINITY_DN15619_c0_g1_i2	31	64	-1.0458	33	0.859399	-33.0166
[]	TRINITY_DN14181_c0_g1_i1	21	28	-0.415037	7	0.457582	-7.01229
[]	TRINITY_DN10153_c0_g1_i1	3	0.5	2.58496	2.5	0.389777	3.59611
[]	TRINITY_DN13992_c0_g1_i1	55	55	0	0	0.112127	0
[]	TRINITY_DN14125_c0_g1_i1	48	57	-0.247928	9	0.357853	-9.00341
[]	TRINITY_DN12257_c0_g1_i1	34	72	-1.08246	38	0.86792	-38.0154
[]	TRINITY_DN13373_c0_g1_i1	238	314	-0.399803	76	0.565945	-76.0011
[]	TRINITY_DN10082_c0_g1_i1	46	44	0.0641303	2	0.14853	2.00103
[]	TRINITY_DN12200_c0_g1_i1	46	72	-0.646363	26	0.695493	-26.008
[]	TRINITY_DN14673_c0_g1_i1	73	105	-0.524421	32	0.633832	-32.0043
[]	TRINITY_DN15402_c0_g1_i1	65	96	-0.562595	31	0.648671	-31.0051
[]	TRINITY_DN7696_c0_g1_i1	191	90	1.08558	101	0.890921	101.006
[]	TRINITY_DN12111_c0_g1_i1	2	0.5	2	1.5	0.27478	2.5
[]	TRINITY_DN14276_c0_g1_i2	82	173	-1.07708	91	0.888681	-91.0064
[UP]	TRINITY_DN14276_c0_g1_i1	45	0.5	6.49185	44.5	0.972893	44.971
[]	TRINITY_DN1531_c0_g1_i1	980	1157	-0.239535	177	0.414557	-177
[]	TRINITY_DN12858_c0_g1_i1	29	36	-0.311944	7	0.382151	-7.00695
[]	TRINITY_DN3673_c0_g1_i1	49	70	-0.514573	21	0.608596	-21.0063
[]	TRINITY_DN5091_c0_g1_i1	0.5	2	-2	1.5	0.27478	-2.5
[]	TRINITY_DN15354_c0_g1_i1	150	271	-0.85333	121	0.806855	-121.003
[]	TRINITY_DN5086_c0_g1_i1	65	59	0.139725	6	0.24251	6.00163
[]	TRINITY_DN8288_c0_g1_i1	19	5	1.926	14	0.841496	14.1319
[]	TRINITY_DN12063_c0_g1_i1	215	177	0.280587	38	0.445444	38.001
[DOWN]	TRINITY_DN8917_c0_g1_i1	0.5	159	-8.31288	158.5	0.993703	-158.718
[]	TRINITY_DN8917_c0_g1_i3	317	255	0.313986	62	0.480567	62.0008
[UP]	TRINITY_DN2992_c0_g1_i2	2374	402	2.56205	1972	0.986121	1972
[]	TRINITY_DN10299_c0_g1_i1	55	31	0.827163	24	0.751009	24.0142
[]	TRINITY_DN2992_c0_g1_i1	26	36	-0.469485	10	0.515875	-10.011
[]	TRINITY_DN16035_c0_g1_i1	86	109	-0.34192	23	0.489674	-23.0025
[]	TRINITY_DN1858_c0_g1_i3	23	18	0.353637	5	0.377335	5.01249
[]	TRINITY_DN11850_c0_g1_i1	5	15	-1.58496	10	0.772399	-10.1248
[]	TRINITY_DN1858_c0_g1_i1	124	248	-1	124	0.889299	-124.004
[]	TRINITY_DN1190_c0_g1_i1	227	287	-0.338358	60	0.516542	-60.001
[]	TRINITY_DN14617_c0_g1_i1	35	23	0.605721	12	0.609898	12.0153
[]	TRINITY_DN7772_c0_g1_i1	127	139	-0.130256	12	0.247489	-12.0007
[]	TRINITY_DN821_c0_g1_i1	122	129	-0.0804899	7	0.184939	-7.00046
[]	TRINITY_DN821_c0_g1_i2	733	530	0.467821	203	0.633881	203.001
[]	TRINITY_DN1781_c0_g1_i1	67	27	1.3112	40	0.891745	40.0215
[]	TRINITY_DN3597_c0_g1_i1	41	39	0.0721498	2	0.156351	2.0013
[]	TRINITY_DN1781_c0_g1_i2	198	207	-0.0641303	9	0.164156	-9.00023
[]	TRINITY_DN3016_c0_g1_i1	102	97	0.0725125	5	0.170284	5.00053
[]	TRINITY_DN1200_c0_g1_i1	133	69	0.946758	64	0.813841	64.007
[]	TRINITY_DN287_c0_g1_i1	2995	2234	0.422927	761	0.608488	761
[]	TRINITY_DN8453_c0_g1_i1	92	45	1.03171	47	0.872519	47.0113
[]	TRINITY_DN13770_c0_g1_i1	10	11	-0.137504	1	0.169877	-1.00941
[UP]	TRINITY_DN1200_c0_g1_i2	274	94	1.54344	180	0.934798	180.007
[]	TRINITY_DN12295_c0_g1_i1	160	109	0.553744	51	0.663266	51.003
[]	TRINITY_DN12531_c0_g1_i1	101	108	-0.096676	7	0.205076	-7.00067
[]	TRINITY_DN15822_c0_g1_i1	7	14	-1	7	0.650222	-7.07107
[]	TRINITY_DN3276_c0_g1_i1	152	162	-0.0919225	10	0.200466	-10.0004
[]	TRINITY_DN1111_c0_g1_i1	2094	2673	-0.352198	579	0.540286	-579
[]	TRINITY_DN10026_c0_g1_i1	73	42	0.797507	31	0.754914	31.0103
[UP]	TRINITY_DN12007_c0_g1_i1	689	257	1.42274	432	0.934342	432.002
[]	TRINITY_DN12007_c0_g1_i2	227	438	-0.948239	211	0.8267	-211.002
[]	TRINITY_DN4278_c0_g1_i1	56	49	0.192645	7	0.298362	7.00265
[]	TRINITY_DN1295_c0_g1_i2	17	10	0.765535	7	0.567204	7.04174
[UP]	TRINITY_DN13065_c0_g1_i1	1308	399	1.7129	909	0.956628	909.002
[]	TRINITY_DN14849_c0_g1_i1	812	715	0.183536	97	0.33528	97.0002
[UP]	TRINITY_DN11160_c0_g1_i1	118	42	1.49033	76	0.925225	76.0146
[]	TRINITY_DN510_c0_g2_i1	213	377	-0.823711	164	0.800906	-164.002
[]	TRINITY_DN2065_c0_g1_i1	145	198	-0.449448	53	0.605147	-53.0019
[]	TRINITY_DN103_c0_g1_i1	17138	23174	-0.435308	6036	0.619509	-6036
[]	TRINITY_DN10966_c0_g1_i1	13	18	-0.469485	5	0.424791	-5.02199
[]	TRINITY_DN10877_c0_g1_i1	0.5	8	-4	7.5	0.724764	-8.5
[]	TRINITY_DN4675_c0_g1_i1	123	88	0.483083	35	0.607338	35.0033
[]	TRINITY_DN2539_c0_g1_i1	119	120	-0.0120728	1	0.115267	-1.00007
[]	TRINITY_DN9404_c0_g1_i1	28	24	0.222392	4	0.289549	4.00618
[UP]	TRINITY_DN7569_c0_g1_i1	217	70	1.63227	147	0.949615	147.009
[]	TRINITY_DN1295_c0_g1_i1	58	52	0.157541	6	0.259497	6.00207
[]	TRINITY_DN11955_c0_g1_i1	604	374	0.69151	230	0.756226	230.001
[]	TRINITY_DN14058_c0_g1_i1	45	57	-0.341037	12	0.453726	-12.0048
[DOWN]	TRINITY_DN15643_c0_g1_i1	41	101	-1.30066	60	0.903292	-60.0141
[]	TRINITY_DN7844_c0_g1_i1	8	26	-1.70044	18	0.870263	-18.0801
[DOWN]	TRINITY_DN1262_c0_g1_i1	90	206	-1.19465	116	0.904073	-116.006
[]	TRINITY_DN14450_c0_g1_i1	18	20	-0.152003	2	0.205912	-2.00577
[]	TRINITY_DN10573_c0_g1_i1	165	141	0.226771	24	0.380974	24.0011
[]	TRINITY_DN15643_c0_g1_i2	57	80	-0.489038	23	0.601551	-23.0052
[]	TRINITY_DN8038_c0_g1_i1	23	22	0.0641303	1	0.138019	1.00205
[]	TRINITY_DN14901_c0_g1_i1	151	102	0.565979	49	0.666943	49.0033
[]	TRINITY_DN3872_c0_g1_i1	82	83	-0.0174874	1	0.118668	-1.00015
[]	TRINITY_DN822_c0_g1_i1	1	10	-3.32193	9	0.787705	-9.5935
[UP]	TRINITY_DN2774_c0_g1_i1	36	3	3.58496	33	0.96031	33.1942
[]	TRINITY_DN11799_c0_g1_i1	125	97	0.365871	28	0.521385	28.0024
[]	TRINITY_DN12545_c0_g1_i1	176	297	-0.754888	121	0.778398	-121.002
[]	TRINITY_DN1262_c0_g1_i2	100	79	0.340075	21	0.485584	21.0028
[]	TRINITY_DN6259_c0_g1_i1	40	35	0.192645	5	0.281549	5.00371
[]	TRINITY_DN3721_c0_g1_i1	371	279	0.411154	92	0.570241	92.0009
[UP]	TRINITY_DN8033_c0_g1_i1	113	9	3.65025	104	0.98937	104.064
[]	TRINITY_DN13520_c0_g1_i1	31	9	1.78427	22	0.892092	22.0722
[]	TRINITY_DN13774_c0_g1_i1	130	132	-0.0220263	2	0.12087	-2.00012
[]	TRINITY_DN11615_c0_g1_i1	14	9	0.63743	5	0.476055	5.04047
[DOWN]	TRINITY_DN9419_c0_g1_i1	12	49	-2.02975	37	0.946513	-37.0556
[]	TRINITY_DN466_c0_g1_i1	547	572	-0.0644743	25	0.168581	-25.0001
[]	TRINITY_DN2287_c0_g1_i1	247	266	-0.106915	19	0.22894	-19.0003
[]	TRINITY_DN2033_c0_g1_i1	1468	1380	0.0891837	88	0.212057	88
[]	TRINITY_DN6615_c0_g1_i1	36	43	-0.25634	7	0.359936	-7.00469
[]	TRINITY_DN2738_c0_g1_i2	240	133	0.851608	107	0.805521	107.003
[]	TRINITY_DN2738_c0_g1_i1	545	348	0.647169	197	0.740948	197.001
[]	TRINITY_DN14509_c0_g1_i1	82	67	0.291463	15	0.423527	15.0028
[]	TRINITY_DN6561_c0_g1_i1	52	32	0.70044	20	0.693638	20.0123
[]	TRINITY_DN14414_c0_g1_i1	0.5	9	-4.16993	8.5	0.760082	-9.46775
[]	TRINITY_DN8779_c0_g1_i1	118	202	-0.775568	84	0.781592	-84.0036
[]	TRINITY_DN11164_c0_g1_i1	196	241	-0.298179	45	0.469167	-45.001
[]	TRINITY_DN6074_c0_g1_i1	165	151	0.127917	14	0.25019	14.0006
[]	TRINITY_DN15005_c0_g1_i1	127	131	-0.0447383	4	0.139175	-4.00025
[]	TRINITY_DN8128_c0_g1_i1	67	38	0.818162	29	0.761243	29.0115
[]	TRINITY_DN11308_c0_g1_i1	10	2	2.32193	8	0.74776	8.33015
[]	TRINITY_DN13372_c0_g1_i1	914	955	-0.0633066	41	0.169525	-41
[]	TRINITY_DN159_c0_g1_i2	15728	13003	0.274491	2725	0.45775	2725
[]	TRINITY_DN159_c0_g1_i1	38194	46713	-0.290478	8519	0.478805	-8519
[DOWN]	TRINITY_DN3414_c0_g1_i1	36	92	-1.35364	56	0.911406	-56.0164
[]	TRINITY_DN6671_c0_g1_i1	87	112	-0.364411	25	0.512111	-25.0027
[]	TRINITY_DN15136_c0_g1_i1	273	129	1.08153	144	0.893334	144.004
[]	TRINITY_DN14721_c0_g1_i1	72	114	-0.662965	42	0.720333	-42.0052
[]	TRINITY_DN7607_c0_g1_i1	89	76	0.227806	13	0.361373	13.002
[]	TRINITY_DN8741_c0_g1_i1	538	768	-0.5135	230	0.664812	-230.001
[]	TRINITY_DN281_c0_g1_i1	22920	26522	-0.210583	3602	0.379369	-3602
[]	TRINITY_DN10663_c0_g1_i1	599	448	0.419057	151	0.603151	151.001
[UP]	TRINITY_DN11954_c0_g1_i1	995	158	2.65477	837	0.991756	837.004
[]	TRINITY_DN5790_c0_g1_i1	114	80	0.510962	34	0.63406	34.0038
[]	TRINITY_DN12782_c0_g1_i1	85	103	-0.27711	18	0.422302	-18.0021
[UP]	TRINITY_DN5144_c0_g1_i2	228	65	1.81052	163	0.956177	163.01
[]	TRINITY_DN6061_c0_g1_i1	105	73	0.524421	32	0.633832	32.0043
[]	TRINITY_DN12782_c0_g1_i2	159	271	-0.769266	112	0.781196	-112.003
[UP]	TRINITY_DN5144_c0_g1_i1	45	0.5	6.49185	44.5	0.972893	44.971
[]	TRINITY_DN5668_c0_g1_i1	231	193	0.259292	38	0.431441	38.0009
[]	TRINITY_DN3598_c0_g1_i1	217	178	0.285818	39	0.456432	39.001
[]	TRINITY_DN11108_c0_g1_i1	336	309	0.120854	27	0.244576	27.0003
[]	TRINITY_DN5177_c0_g1_i1	1	6	-2.58496	5	0.625193	-5.62868
[]	TRINITY_DN8500_c0_g1_i1	5	14	-1.48543	9	0.734342	-9.12176
[DOWN]	TRINITY_DN11303_c0_g1_i1	57	276	-2.27563	219	0.977405	-219.012
[]	TRINITY_DN7754_c0_g1_i1	496	425	0.222877	71	0.389565	71.0003
[]	TRINITY_DN9172_c0_g1_i1	266	303	-0.187892	37	0.344376	-37.0005
[]	TRINITY_DN4099_c0_g1_i1	54	28	0.947533	26	0.778799	26.0173
[]	TRINITY_DN8250_c0_g1_i1	111	96	0.209453	15	0.342982	15.0015
[]	TRINITY_DN13066_c0_g1_i1	338	252	0.4236	86	0.597641	86.001
[]	TRINITY_DN13718_c0_g1_i1	52	42	0.308122	10	0.411227	10.0047
[]	TRINITY_DN3058_c0_g1_i1	36	12	1.58496	24	0.89705	24.0523
[]	TRINITY_DN10172_c0_g1_i1	1096	759	0.530076	337	0.674281	337
[UP]	TRINITY_DN8671_c0_g1_i1	126	36	1.80735	90	0.950483	90.0181
[]	TRINITY_DN2533_c0_g1_i1	360	420	-0.222392	60	0.388144	-60.0004
[]	TRINITY_DN5427_c0_g1_i1	195	219	-0.167457	24	0.309958	-24.0006
[]	TRINITY_DN10422_c0_g1_i1	105	130	-0.308122	25	0.45877	-25.0019
[]	TRINITY_DN12238_c0_g1_i1	64	76	-0.247928	12	0.373229	-12.0026
[]	TRINITY_DN2991_c0_g1_i1	150	244	-0.701919	94	0.753319	-94.0026
[]	TRINITY_DN571_c0_g1_i1	2	0.5	2	1.5	0.27478	2.5
[]	TRINITY_DN666_c0_g1_i1	290	163	0.831181	127	0.800933	127.003
[]	TRINITY_DN2250_c0_g1_i1	386	249	0.632455	137	0.728805	137.001
[]	TRINITY_DN11922_c0_g1_i1	21	28	-0.415037	7	0.457582	-7.01229
[]	TRINITY_DN225_c0_g1_i1	28472	38082	-0.419565	9610	0.609681	-9610
[]	TRINITY_DN3829_c0_g1_i1	258	254	0.0225426	4	0.122486	4.00006
[]	TRINITY_DN4988_c0_g1_i1	344	290	0.246356	54	0.41536	54.0006
[]	TRINITY_DN2823_c0_g1_i1	693	582	0.251836	111	0.422172	111
[]	TRINITY_DN8991_c0_g1_i1	498	1023	-1.03859	525	0.896014	-525.001
[]	TRINITY_DN2988_c0_g1_i2	9	14	-0.63743	5	0.476055	-5.04047
[]	TRINITY_DN4495_c0_g1_i1	34	53	-0.640458	19	0.66722	-19.0108
[]	TRINITY_DN15079_c0_g1_i1	331	408	-0.301738	77	0.477362	-77.0006
[]	TRINITY_DN6222_c0_g1_i1	89	51	0.803308	38	0.764617	38.0085
[]	TRINITY_DN13557_c0_g1_i1	65	49	0.407658	16	0.510918	16.0052
[]	TRINITY_DN8381_c0_g1_i1	29	34	-0.229482	5	0.307973	-5.00526
[]	TRINITY_DN8832_c0_g1_i1	236	142	0.732896	94	0.758336	94.0029
[]	TRINITY_DN14107_c0_g1_i1	50	30	0.736966	20	0.713624	20.0136
[]	TRINITY_DN4982_c0_g1_i1	101	48	1.07325	53	0.877877	53.0109
[]	TRINITY_DN13913_c0_g1_i1	490	692	-0.49799	202	0.655505	-202.001
[]	TRINITY_DN4893_c0_g1_i1	75	40	0.906891	35	0.790525	35.0117
[]	TRINITY_DN6921_c0_g1_i1	50	28	0.836501	22	0.744544	22.0159
[UP]	TRINITY_DN6381_c0_g1_i1	37	3	3.62449	34	0.961954	34.1926
[]	TRINITY_DN8935_c0_g1_i1	74	59	0.32681	15	0.462393	15.0036
[]	TRINITY_DN11454_c0_g1_i1	74	35	1.08017	39	0.868923	39.015
[DOWN]	TRINITY_DN15241_c0_g1_i1	104	242	-1.21842	138	0.91127	-138.005
[]	TRINITY_DN1021_c0_g1_i1	4120	3584	0.201074	536	0.365571	536
[]	TRINITY_DN515_c0_g1_i1	132	173	-0.390234	41	0.548639	-41.0019
[]	TRINITY_DN1205_c0_g1_i2	355	362	-0.0281707	7	0.132498	-7.00006
[]	TRINITY_DN7247_c0_g1_i2	84	75	0.163499	9	0.273593	9.00148
[]	TRINITY_DN1205_c0_g1_i1	26	40	-0.621488	14	0.630513	-14.0138
[UP]	TRINITY_DN2353_c0_g1_i1	116	21	2.46566	95	0.97542	95.032
[]	TRINITY_DN7247_c0_g1_i1	97	119	-0.294905	22	0.43957	-22.002
[UP]	TRINITY_DN4222_c0_g1_i1	116	26	2.15754	90	0.968776	90.0259
[]	TRINITY_DN9116_c0_g1_i1	276	512	-0.891476	236	0.819883	-236.002
[]	TRINITY_DN3631_c0_g1_i1	0.5	3	-2.58496	2.5	0.389777	-3.59611
[UP]	TRINITY_DN4804_c0_g1_i1	89	8	3.47573	81	0.985535	81.0745
[]	TRINITY_DN15893_c0_g1_i1	22	14	0.652077	8	0.563429	8.02653
[]	TRINITY_DN4804_c0_g1_i2	42	25	0.748461	17	0.6993	17.0165
[]	TRINITY_DN7116_c0_g1_i1	19	11	0.788496	8	0.596166	8.03876
[]	TRINITY_DN12206_c0_g1_i1	67	72	-0.103836	5	0.19865	-5.00108
[UP]	TRINITY_DN3726_c0_g1_i1	99	27	1.87447	72	0.947814	72.0244
[]	TRINITY_DN3815_c0_g1_i1	98	119	-0.280108	21	0.428181	-21.0019
[]	TRINITY_DN3275_c0_g1_i1	12	0.5	4.58496	11.5	0.833268	12.3803
[DOWN]	TRINITY_DN3726_c0_g1_i2	0.5	61	-6.93074	60.5	0.981126	-60.8957
[]	TRINITY_DN5717_c0_g1_i1	41	34	0.270089	7	0.361558	7.00521
[]	TRINITY_DN13378_c0_g1_i1	339	559	-0.721563	220	0.764655	-220.001
[]	TRINITY_DN11213_c0_g1_i1	123	167	-0.44119	44	0.594522	-44.0022
[]	TRINITY_DN7135_c0_g1_i1	45	27	0.736966	18	0.704203	18.0151
[]	TRINITY_DN5573_c0_g1_i1	0.5	4	-3	3.5	0.485801	-4.60977
[]	TRINITY_DN15369_c0_g1_i1	80	81	-0.0179219	1	0.118668	-1.00016
[]	TRINITY_DN11651_c0_g1_i1	48	41	0.22741	7	0.330302	7.00369
[]	TRINITY_DN14816_c0_g1_i1	359	261	0.459934	98	0.62285	98.0011
[]	TRINITY_DN2340_c0_g1_i1	1725	1666	0.050208	59	0.157474	59
[]	TRINITY_DN1389_c0_g1_i1	4284	4840	-0.176049	556	0.339218	-556
[UP]	TRINITY_DN9389_c0_g1_i1	368	95	1.95371	273	0.95999	273.007
[]	TRINITY_DN9110_c0_g1_i1	133	104	0.354843	29	0.506362	29.0022
[DOWN]	TRINITY_DN13623_c0_g1_i1	3	24	-3	21	0.925491	-21.2132
[]	TRINITY_DN11197_c0_g1_i1	13	4	1.70044	9	0.750022	9.15923
[]	TRINITY_DN5012_c0_g2_i1	0.5	4	-3	3.5	0.485801	-4.60977
[UP]	TRINITY_DN9021_c0_g1_i1	106	35	1.59864	71	0.940747	71.018
[]	TRINITY_DN2448_c0_g1_i1	113	54	1.06529	59	0.88035	59.0096
[]	TRINITY_DN8000_c0_g1_i1	114	96	0.247928	18	0.389684	18.0017
[]	TRINITY_DN15353_c0_g1_i1	33	66	-1	33	0.858472	-33.0151
[]	TRINITY_DN4950_c0_g1_i1	84	103	-0.294183	19	0.433838	-19.0023
[]	TRINITY_DN3999_c0_g1_i1	209	163	0.358631	46	0.531771	46.0014
[]	TRINITY_DN5290_c0_g1_i1	39	84	-1.10692	45	0.876342	-45.0136
[]	TRINITY_DN5290_c0_g1_i2	10	0.5	4.32193	9.5	0.788757	10.4369
[]	TRINITY_DN4439_c0_g1_i2	57	50	0.189034	7	0.298362	7.00255
[]	TRINITY_DN5701_c0_g1_i1	80	136	-0.765535	56	0.769943	-56.0052
[]	TRINITY_DN4439_c0_g1_i1	48	84	-0.807355	36	0.771152	-36.0091
[]	TRINITY_DN2029_c0_g1_i2	67	87	-0.376854	20	0.513168	-20.0036
[]	TRINITY_DN2378_c0_g1_i1	384	214	0.843496	170	0.803867	170.002
[]	TRINITY_DN3107_c0_g1_i1	1098	873	0.330824	225	0.521087	225
[UP]	TRINITY_DN11013_c0_g1_i1	36	10	1.848	26	0.909215	26.0656
[]	TRINITY_DN11397_c0_g1_i1	81	129	-0.671377	48	0.725784	-48.0047
[]	TRINITY_DN8184_c0_g1_i1	186	128	0.539159	58	0.662322	58.0025
[]	TRINITY_DN2029_c0_g1_i1	28	52	-0.893085	24	0.765913	-24.0166
[]	TRINITY_DN11147_c0_g1_i1	1	0.5	1	0.5	0.135497	1.11803
[]	TRINITY_DN11230_c0_g1_i1	160	206	-0.364572	46	0.531771	-46.0014
[]	TRINITY_DN2590_c0_g1_i1	223	191	0.223471	32	0.379141	32.0008
[UP]	TRINITY_DN2590_c0_g1_i2	21	0.5	5.39232	20.5	0.923669	21.1973
[]	TRINITY_DN4660_c0_g1_i1	127	91	0.48089	36	0.608358	36.0032
[]	TRINITY_DN15765_c0_g1_i1	146	83	0.814785	63	0.787922	63.0053
[]	TRINITY_DN11358_c0_g1_i1	38	22	0.788496	16	0.701052	16.0194
[]	TRINITY_DN15202_c0_g1_i1	45	46	-0.0317089	1	0.123712	-1.0005
[]	TRINITY_DN13122_c0_g1_i1	174	181	-0.0569024	7	0.162469	-7.00023
[]	TRINITY_DN8032_c0_g1_i1	41	31	0.403356	10	0.471488	10.0081
[]	TRINITY_DN990_c0_g1_i1	347	533	-0.6192	186	0.727422	-186.001
[]	TRINITY_DN15080_c0_g1_i1	128	245	-0.936638	117	0.822025	-117.004
[]	TRINITY_DN6798_c0_g1_i1	62	41	0.596644	21	0.66287	21.0085
[]	TRINITY_DN12281_c0_g1_i1	253	172	0.556729	81	0.675518	81.0019
[]	TRINITY_DN13935_c0_g1_i1	154	211	-0.454313	57	0.606568	-57.0018
[]	TRINITY_DN627_c0_g1_i1	1	0.5	1	0.5	0.135497	1.11803
[]	TRINITY_DN16016_c0_g1_i1	8	27	-1.75489	19	0.877373	-19.0809
[]	TRINITY_DN1930_c1_g1_i1	155	173	-0.158504	18	0.290737	-18.0007
[]	TRINITY_DN5958_c0_g1_i1	57	94	-0.721699	37	0.735904	-37.007
[UP]	TRINITY_DN9999_c0_g1_i1	96	22	2.12553	74	0.965669	74.0305
[]	TRINITY_DN14526_c0_g1_i1	92	55	0.742202	37	0.75205	37.0074
[]	TRINITY_DN13685_c0_g1_i1	11	34	-1.62803	23	0.893432	-23.0575
[UP]	TRINITY_DN13840_c0_g1_i1	84	22	1.93289	62	0.945298	62.0301
[]	TRINITY_DN377_c0_g1_i1	105	89	0.238512	16	0.377232	16.0018
[UP]	TRINITY_DN9258_c0_g1_i1	49	6	3.02975	43	0.969194	43.1066
[]	TRINITY_DN15175_c0_g1_i1	682	458	0.574424	224	0.685947	224.001
[]	TRINITY_DN4004_c0_g1_i1	36	13	1.46949	23	0.875936	23.0469
[]	TRINITY_DN449_c0_g1_i1	259	293	-0.177949	34	0.326635	-34.0005
[]	TRINITY_DN13590_c0_g1_i1	47	44	0.0951572	3	0.18643	3.00151
[UP]	TRINITY_DN4482_c0_g1_i1	151	32	2.2384	119	0.973354	119.021
[DOWN]	TRINITY_DN4482_c0_g1_i2	102	228	-1.16046	126	0.900141	-126.005
[]	TRINITY_DN14835_c0_g1_i1	888	1508	-0.764005	620	0.786371	-620
[UP]	TRINITY_DN3891_c0_g1_i1	325	128	1.3443	197	0.926581	197.005
[]	TRINITY_DN9436_c0_g1_i1	0.5	5	-3.32193	4.5	0.564476	-5.59332
[DOWN]	TRINITY_DN1986_c0_g1_i2	4	41	-3.35755	37	0.965116	-37.152
[]	TRINITY_DN1986_c0_g1_i1	472	514	-0.122981	42	0.247744	-42.0002
[]	TRINITY_DN13757_c0_g1_i1	62	76	-0.293731	14	0.420105	-14.0031
[]	TRINITY_DN9294_c0_g1_i1	849	940	-0.146896	91	0.296426	-91.0001
[]	TRINITY_DN1986_c0_g1_i3	0.5	17	-5.08746	16.5	0.897174	-17.2665
[]	TRINITY_DN10863_c0_g1_i2	7	7	0	0	0.112127	0
[]	TRINITY_DN10863_c0_g1_i1	56	40	0.485427	16	0.576136	16.0074
[]	TRINITY_DN12403_c0_g1_i1	31	25	0.31034	6	0.367963	6.00802
[]	TRINITY_DN15660_c0_g1_i2	3	3	0	0	0.112127	0
[]	TRINITY_DN7876_c0_g1_i1	102	140	-0.456858	38	0.603672	-38.0027
[]	TRINITY_DN11075_c0_g1_i1	56	40	0.485427	16	0.576136	16.0074
[]	TRINITY_DN5408_c0_g1_i1	0.5	3	-2.58496	2.5	0.389777	-3.59611
[]	TRINITY_DN11737_c0_g1_i1	218	162	0.428334	56	0.594256	56.0016
[]	TRINITY_DN13050_c0_g1_i1	1107	865	0.355883	242	0.550065	242
[]	TRINITY_DN3503_c0_g1_i1	388	342	0.18206	46	0.330199	46.0004
[]	TRINITY_DN12225_c0_g1_i1	113	119	-0.0746388	6	0.172356	-6.00046
[]	TRINITY_DN6150_c0_g1_i1	60	50	0.263034	10	0.382894	10.0035
[]	TRINITY_DN9815_c0_g1_i1	25	31	-0.31034	6	0.367963	-6.00802
[]	TRINITY_DN1294_c0_g1_i1	1591	2745	-0.786872	1154	0.795444	-1154
[]	TRINITY_DN5579_c0_g1_i1	144	97	0.570012	47	0.665772	47.0035
[]	TRINITY_DN3582_c0_g1_i1	32	33	-0.0443941	1	0.12836	-1.00098
[]	TRINITY_DN194_c0_g2_i1	34601	44675	-0.368654	10074	0.559301	-10074
[]	TRINITY_DN3220_c0_g1_i1	108	117	-0.115477	9	0.229656	-9.00074
[]	TRINITY_DN321_c0_g1_i1	82	103	-0.328949	21	0.479027	-21.0026
[]	TRINITY_DN12077_c0_g1_i1	108	55	0.973528	53	0.810283	53.0089
[UP]	TRINITY_DN3848_c0_g1_i1	30	5	2.58496	25	0.936674	25.1333
[]	TRINITY_DN2283_c0_g1_i1	370	433	-0.226842	63	0.397505	-63.0004
[]	TRINITY_DN10646_c0_g1_i1	120	72	0.736966	48	0.760977	48.0057
[]	TRINITY_DN8411_c0_g1_i1	88	130	-0.562936	42	0.660847	-42.0038
[]	TRINITY_DN13227_c0_g1_i1	80	51	0.649503	29	0.701443	29.0073
[]	TRINITY_DN5266_c0_g1_i1	68	112	-0.719892	44	0.742195	-44.0059
[]	TRINITY_DN683_c0_g1_i1	37	85	-1.19994	48	0.888616	-48.015
[]	TRINITY_DN8902_c0_g1_i1	405	543	-0.42303	138	0.602533	-138.001
[]	TRINITY_DN13629_c0_g1_i1	104	82	0.342888	22	0.487651	22.0027
[]	TRINITY_DN683_c0_g1_i2	677	786	-0.215373	109	0.392586	-109
[UP]	TRINITY_DN7771_c0_g1_i1	33	2	4.04439	31	0.957409	31.2627
[]	TRINITY_DN12242_c0_g1_i1	6	12	-1	6	0.614524	-6.08276
[]	TRINITY_DN5645_c0_g1_i1	161	193	-0.26154	32	0.427541	-32.0011
[]	TRINITY_DN12064_c0_g1_i1	320	293	0.127171	27	0.258553	27.0003
[]	TRINITY_DN10735_c0_g1_i1	1565	1644	-0.0710476	79	0.184207	-79
[]	TRINITY_DN3743_c0_g1_i1	108	123	-0.187627	15	0.326256	-15.0012
[UP]	TRINITY_DN5289_c0_g1_i1	148	58	1.35147	90	0.920089	90.0101
[]	TRINITY_DN12153_c0_g1_i1	106	124	-0.226276	18	0.372833	-18.0014
[]	TRINITY_DN5194_c0_g1_i1	87	52	0.742504	35	0.749653	35.0079
[]	TRINITY_DN5194_c0_g1_i2	18	6	1.58496	12	0.808727	12.1042
[]	TRINITY_DN1238_c0_g1_i1	98	99	-0.0146468	1	0.115267	-1.00011
[]	TRINITY_DN3470_c0_g1_i1	36	53	-0.557995	17	0.609643	-17.0092
[]	TRINITY_DN1149_c0_g1_i1	26	63	-1.27684	37	0.888128	-37.022
[]	TRINITY_DN209_c1_g1_i1	249	197	0.33795	52	0.514085	52.0011
[DOWN]	TRINITY_DN5734_c0_g1_i2	5	25	-2.32193	20	0.909779	-20.1343
[]	TRINITY_DN2514_c0_g1_i1	33	33	0	0	0.112127	0
[]	TRINITY_DN5734_c0_g1_i1	60	25	1.26303	35	0.885042	35.0228
[]	TRINITY_DN2336_c0_g1_i1	5638	5546	0.0237359	92	0.124672	92
[]	TRINITY_DN8918_c0_g1_i1	5	7	-0.485427	2	0.297988	-2.05807
[UP]	TRINITY_DN9133_c0_g1_i1	89	14	2.66838	75	0.978311	75.0475
[]	TRINITY_DN10791_c0_g1_i1	13	25	-0.943416	12	0.692483	-12.037
[]	TRINITY_DN7442_c0_g1_i1	68	29	1.22948	39	0.887162	39.0194
[]	TRINITY_DN9673_c0_g1_i1	42	26	0.691878	16	0.668852	16.015
[UP]	TRINITY_DN5105_c0_g1_i1	206	86	1.26024	120	0.912702	120.007
[]	TRINITY_DN7531_c0_g1_i1	18	5	1.848	13	0.828197	13.1307
[]	TRINITY_DN9762_c0_g1_i1	60	61	-0.0238467	1	0.118668	-1.00028
[]	TRINITY_DN5016_c0_g1_i1	1	4	-2	3	0.47958	-3.60555
[]	TRINITY_DN6364_c0_g1_i1	105	53	0.986325	52	0.809817	52.0094
[]	TRINITY_DN7152_c0_g1_i1	142	92	0.626185	50	0.713055	50.0039
[]	TRINITY_DN1400_c0_g1_i1	656	796	-0.279073	140	0.461346	-140
[]	TRINITY_DN7063_c0_g1_i1	76	137	-0.850105	61	0.796664	-61.0059
[]	TRINITY_DN4406_c0_g1_i1	17	20	-0.234465	3	0.270978	-3.00915
[]	TRINITY_DN14852_c0_g1_i1	118	225	-0.931138	107	0.820094	-107.004
[]	TRINITY_DN14763_c0_g1_i1	179	133	0.428533	46	0.589825	46.002
[]	TRINITY_DN4080_c0_g1_i1	282	200	0.495695	82	0.647408	82.0015
[]	TRINITY_DN1133_c0_g1_i1	627	348	0.849378	279	0.811644	279.001
[]	TRINITY_DN14674_c0_g1_i1	205	225	-0.134301	20	0.255185	-20.0005
[UP]	TRINITY_DN13501_c0_g1_i1	1383	593	1.2217	790	0.917274	790.001
[]	TRINITY_DN2395_c0_g1_i1	19	27	-0.50696	8	0.510668	-8.01605
[]	TRINITY_DN12706_c0_g1_i1	105	46	1.19068	59	0.893638	59.012
[]	TRINITY_DN12617_c0_g1_i1	69	44	0.649093	25	0.692987	25.0084
[]	TRINITY_DN12617_c0_g1_i2	130	70	0.893085	60	0.805185	60.0066
[]	TRINITY_DN14295_c0_g1_i1	31	33	-0.0901978	2	0.170002	-2.00203
[]	TRINITY_DN8539_c0_g1_i1	0.5	5	-3.32193	4.5	0.564476	-5.59332
[]	TRINITY_DN14124_c0_g1_i1	0.5	5	-3.32193	4.5	0.564476	-5.59332
[DOWN]	TRINITY_DN6453_c0_g1_i1	0.5	27	-5.75489	26.5	0.9468	-27.1177
[]	TRINITY_DN6453_c0_g1_i2	84	97	-0.207595	13	0.338139	-13.0017
[]	TRINITY_DN9512_c0_g1_i1	76	70	0.118644	6	0.220268	6.00117
[]	TRINITY_DN12966_c0_g1_i1	65	53	0.294447	12	0.411753	12.0036
[]	TRINITY_DN95_c0_g1_i1	4438	6673	-0.588426	2235	0.725529	-2235
[]	TRINITY_DN2395_c0_g1_i3	72	118	-0.712718	46	0.741545	-46.0055
[]	TRINITY_DN2662_c0_g1_i1	14	0.5	4.80735	13.5	0.86511	14.3304
[]	TRINITY_DN16010_c0_g1_i1	9	4	1.16993	5	0.574113	5.13505
[]	TRINITY_DN8974_c0_g1_i1	568	726	-0.354079	158	0.535769	-158
[UP]	TRINITY_DN1528_c0_g1_i1	45	14	1.6845	31	0.914551	31.0457
[]	TRINITY_DN1617_c0_g1_i2	594	679	-0.192949	85	0.351774	-85.0002
[DOWN]	TRINITY_DN1617_c0_g1_i1	85	314	-1.88523	229	0.958889	-229.008
[]	TRINITY_DN2609_c0_g1_i1	126	170	-0.432111	44	0.588665	-44.0021
[UP]	TRINITY_DN973_c0_g1_i1	134	4	5.06609	130	0.992282	130.099
[]	TRINITY_DN12492_c0_g1_i1	76	40	0.925999	36	0.794972	36.0119
[]	TRINITY_DN15192_c0_g1_i1	32	40	-0.321928	8	0.41472	-8.00647
[]	TRINITY_DN3124_c0_g1_i2	25	59	-1.23879	34	0.881305	-34.0226
[DOWN]	TRINITY_DN3124_c0_g1_i1	16	81	-2.33985	65	0.96876	-65.0421
[]	TRINITY_DN8345_c0_g1_i1	32	49	-0.61471	17	0.64789	-17.0111
[]	TRINITY_DN3035_c0_g1_i1	34	17	1	17	0.80538	17.0294
[]	TRINITY_DN13606_c0_g1_i1	6	0.5	3.58496	5.5	0.628821	6.56521
[]	TRINITY_DN10356_c0_g1_i1	63	98	-0.63743	35	0.705163	-35.0058
[UP]	TRINITY_DN5540_c0_g1_i2	157	60	1.38773	97	0.92266	97.0099
[]	TRINITY_DN5540_c0_g1_i1	181	240	-0.407045	59	0.563244	-59.0014
[]	TRINITY_DN6018_c0_g1_i1	0.5	3	-2.58496	2.5	0.389777	-3.59611
[]	TRINITY_DN10267_c0_g1_i1	1	0.5	1	0.5	0.135497	1.11803
[]	TRINITY_DN10395_c0_g1_i1	41	55	-0.423808	14	0.527671	-14.0064
[]	TRINITY_DN11977_c0_g1_i1	126	162	-0.36257	36	0.525203	-36.0018
[]	TRINITY_DN1731_c0_g1_i1	133	200	-0.588574	67	0.709323	-67.0026
[]	TRINITY_DN12821_c0_g1_i1	11	18	-0.710493	7	0.552462	-7.03596
[]	TRINITY_DN13591_c0_g1_i1	44	54	-0.295456	10	0.407653	-10.0044
[]	TRINITY_DN804_c0_g1_i1	72	50	0.526069	22	0.618939	22.0063
[]	TRINITY_DN4277_c0_g1_i1	154	219	-0.508001	65	0.651974	-65.002
[]	TRINITY_DN10591_c0_g1_i1	303	235	0.366657	68	0.544083	68.001
[]	TRINITY_DN15821_c0_g1_i1	73	103	-0.496676	30	0.620008	-30.0041
[UP]	TRINITY_DN8507_c0_g1_i1	26	4	2.70044	22	0.925925	22.1651
[]	TRINITY_DN5596_c0_g1_i1	322	428	-0.41055	106	0.571759	-106.001
[]	TRINITY_DN6887_c0_g1_i1	241	269	-0.158573	28	0.297755	-28.0004
[]	TRINITY_DN7731_c0_g1_i1	93	92	0.0155969	1	0.118668	1.00012
[]	TRINITY_DN14076_c0_g1_i1	77	61	0.336049	16	0.47189	16.0035
[]	TRINITY_DN2678_c0_g2_i1	286	140	1.03059	146	0.890747	146.004
[]	TRINITY_DN5121_c0_g1_i1	52	97	-0.899473	45	0.798167	-45.009
[]	TRINITY_DN2596_c0_g1_i1	422	343	0.299034	79	0.477698	79.0006
[]	TRINITY_DN3887_c0_g1_i1	230	267	-0.215206	37	0.38182	-37.0006
[]	TRINITY_DN13211_c0_g1_i1	0.5	10	-4.32193	9.5	0.788757	-10.4369
[UP]	TRINITY_DN11076_c0_g1_i1	86	15	2.51937	71	0.970962	71.0447
[]	TRINITY_DN11429_c0_g1_i1	23	19	0.275634	4	0.31895	4.00949
[]	TRINITY_DN7826_c0_g1_i1	385	205	0.909235	180	0.820978	180.002
[]	TRINITY_DN13105_c0_g1_i1	193	196	-0.0222528	3	0.121879	-3.00008
[]	TRINITY_DN5797_c0_g1_i1	14	14	0	0	0.112127	0
[]	TRINITY_DN5797_c0_g1_i2	4	1	2	3	0.47958	3.60555
[]	TRINITY_DN988_c0_g1_i1	24	39	-0.70044	15	0.665365	-15.0163
[]	TRINITY_DN193_c0_g1_i1	79	46	0.780219	33	0.755657	33.0092
[]	TRINITY_DN10211_c0_g1_i1	286	233	0.295685	53	0.472215	53.0008
[]	TRINITY_DN193_c0_g1_i2	518	632	-0.286972	114	0.470913	-114
[]	TRINITY_DN3993_c0_g1_i1	106	79	0.42414	27	0.567562	27.0033
[]	TRINITY_DN3502_c0_g1_i1	58	64	-0.142019	6	0.24251	-6.00168
[]	TRINITY_DN603_c0_g1_i1	1	0.5	1	0.5	0.135497	1.11803
[]	TRINITY_DN10792_c0_g1_i1	129	59	1.12858	70	0.88886	70.0091
[]	TRINITY_DN13792_c0_g1_i1	338	326	0.0521513	12	0.154442	12.0001
[]	TRINITY_DN1530_c0_g1_i1	221	179	0.304087	42	0.46773	42.0011
[]	TRINITY_DN988_c0_g1_i2	143	180	-0.331982	37	0.499002	-37.0015
[DOWN]	TRINITY_DN288_c0_g1_i1	29	155	-2.41814	126	0.978143	-126.023
[]	TRINITY_DN10301_c0_g1_i1	55	83	-0.59368	28	0.680383	-28.0063
[]	TRINITY_DN288_c0_g1_i2	124	102	0.281771	22	0.429808	22.0018
[]	TRINITY_DN5211_c0_g1_i1	205	224	-0.127875	19	0.254464	-19.0004
[]	TRINITY_DN9187_c0_g1_i1	268	239	0.165222	29	0.312919	29.0005
[]	TRINITY_DN14182_c0_g1_i1	34	48	-0.4975	14	0.568576	-14.0088
[]	TRINITY_DN1383_c0_g1_i1	137	124	0.143836	13	0.262534	13.0008
[]	TRINITY_DN3904_c0_g1_i2	5	21	-2.07039	16	0.877481	-16.1334
[]	TRINITY_DN3904_c0_g1_i1	63	44	0.517848	19	0.60384	19.0071
[DOWN]	TRINITY_DN5613_c0_g1_i1	46	110	-1.2578	64	0.903558	-64.0124
[]	TRINITY_DN4530_c0_g1_i1	80	145	-0.857981	65	0.799083	-65.0057
[]	TRINITY_DN3092_c0_g1_i1	205	170	0.270089	35	0.434646	35.001
[]	TRINITY_DN6003_c0_g1_i1	81	124	-0.614346	43	0.702207	-43.0044
[]	TRINITY_DN6904_c0_g1_i1	4	1	2	3	0.47958	3.60555
[]	TRINITY_DN10194_c0_g1_i1	324	288	0.169925	36	0.315897	36.0004
[]	TRINITY_DN11776_c0_g1_i1	104	105	-0.0138058	1	0.115267	-1.0001
[]	TRINITY_DN11826_c0_g1_i1	12	36	-1.58496	24	0.89705	-24.0523
[DOWN]	TRINITY_DN13485_c0_g1_i2	0.5	36	-6.16993	35.5	0.963884	-36.0322
[]	TRINITY_DN13485_c0_g1_i1	86	59	0.543622	27	0.635253	27.0055
[]	TRINITY_DN4932_c0_g1_i1	33	15	1.1375	18	0.821195	18.0359
[]	TRINITY_DN56_c0_g1_i1	450	234	0.943416	216	0.826131	216.002
[]	TRINITY_DN9003_c0_g1_i1	66	81	-0.295456	15	0.431983	-15.0029
[]	TRINITY_DN12960_c0_g1_i1	52	81	-0.63941	29	0.695997	-29.007
[]	TRINITY_DN4674_c0_g1_i1	51	61	-0.258312	10	0.382894	-10.0033
[]	TRINITY_DN7932_c0_g1_i1	142	254	-0.838938	112	0.800499	-112.003
[]	TRINITY_DN10249_c0_g1_i1	44	52	-0.241008	8	0.344533	-8.00363
[]	TRINITY_DN6350_c0_g1_i1	454	285	0.67173	169	0.744251	169.001
[]	TRINITY_DN9641_c0_g1_i1	410	240	0.77259	170	0.784564	170.002
[]	TRINITY_DN9350_c0_g1_i1	120	80	0.584963	40	0.696166	40.0043
[]	TRINITY_DN13249_c0_g1_i1	94	50	0.910733	44	0.79942	44.0094
[]	TRINITY_DN10350_c0_g1_i1	49	31	0.660514	18	0.670192	18.0121
[]	TRINITY_DN1568_c0_g1_i1	1	0.5	1	0.5	0.135497	1.11803
[]	TRINITY_DN2859_c0_g1_i1	493	469	0.0719997	24	0.181712	24.0001
[]	TRINITY_DN1277_c0_g1_i1	1424	1531	-0.104525	107	0.224824	-107
[]	TRINITY_DN13244_c0_g1_i1	49	62	-0.339486	13	0.45922	-13.0044
[]	TRINITY_DN3776_c0_g1_i1	73	101	-0.468387	28	0.596328	-28.0039
[]	TRINITY_DN9244_c0_g1_i1	121	74	0.70941	47	0.742152	47.0054
[]	TRINITY_DN950_c0_g1_i1	70	87	-0.31366	17	0.442694	-17.0029
[]	TRINITY_DN950_c0_g1_i2	116	71	0.708234	45	0.740845	45.0056
[]	TRINITY_DN2161_c0_g1_i2	31	30	0.0473057	1	0.133306	1.00112
[UP]	TRINITY_DN2161_c0_g1_i1	115	46	1.32193	69	0.915533	69.0127
[]	TRINITY_DN6204_c0_g1_i1	12	26	-1.11548	14	0.785844	-14.0444
[]	TRINITY_DN12698_c0_g1_i1	75	43	0.802554	32	0.756611	32.0101
[UP]	TRINITY_DN14937_c0_g1_i1	177	13	3.76717	164	0.993389	164.043
[]	TRINITY_DN9589_c0_g1_i1	89	118	-0.40691	29	0.542689	-29.0029
[]	TRINITY_DN1679_c0_g1_i1	85	90	-0.0824622	5	0.180377	-5.00068
[]	TRINITY_DN10551_c0_g1_i1	758	650	0.221758	108	0.392543	108
[]	TRINITY_DN10800_c0_g1_i1	0.5	5	-3.32193	4.5	0.564476	-5.59332
[]	TRINITY_DN13646_c0_g1_i1	5	13	-1.37851	8	0.703384	-8.1179
[]	TRINITY_DN8556_c0_g1_i1	12	12	0	0	0.112127	0
[]	TRINITY_DN12894_c0_g1_i1	43	52	-0.274175	9	0.37906	-9.00418
[]	TRINITY_DN9690_c0_g1_i1	88	86	0.0331669	2	0.127595	2.00027
[]	TRINITY_DN12514_c0_g1_i1	24	25	-0.0588937	1	0.138019	-1.00173
[UP]	TRINITY_DN8105_c0_g1_i1	189	64	1.56224	125	0.932259	125.01
[UP]	TRINITY_DN3494_c0_g1_i1	357	153	1.22239	204	0.913559	204.004
[UP]	TRINITY_DN1424_c0_g1_i2	34	0.5	6.08746	33.5	0.960896	34.0486
[]	TRINITY_DN1027_c0_g1_i1	356	434	-0.285818	78	0.46735	-78.0005
[]	TRINITY_DN14780_c0_g1_i2	187	306	-0.710493	119	0.758602	-119.002
[]	TRINITY_DN8757_c0_g1_i1	1947	2497	-0.358943	550	0.552305	-550
[DOWN]	TRINITY_DN1424_c0_g1_i1	19	73	-1.9419	54	0.942309	-54.0349
[UP]	TRINITY_DN14780_c0_g1_i1	68	12	2.5025	56	0.966119	56.0559
[UP]	TRINITY_DN14923_c0_g1_i1	569	225	1.3385	344	0.928745	344.003
[]	TRINITY_DN7875_c0_g1_i1	14	39	-1.47805	25	0.882645	-25.0437
[UP]	TRINITY_DN15899_c0_g1_i1	94	21	2.16227	73	0.965408	73.032
[]	TRINITY_DN12313_c0_g1_i1	124	78	0.668794	46	0.724596	46.0049
[]	TRINITY_DN3637_c0_g1_i1	392	500	-0.351074	108	0.532867	-108.001
[]	TRINITY_DN3293_c0_g1_i1	389	191	1.0262	198	0.892543	198.003
[]	TRINITY_DN7080_c0_g1_i1	22	20	0.137504	2	0.199214	2.00472
[UP]	TRINITY_DN3542_c0_g1_i1	73	3	4.60486	70	0.984158	70.1513
[]	TRINITY_DN3542_c0_g1_i2	157	134	0.228532	23	0.379965	23.0011
[]	TRINITY_DN6928_c0_g1_i1	0.5	1	-1	0.5	0.135497	-1.11803
[UP]	TRINITY_DN15408_c0_g1_i1	39	0.5	6.2854	38.5	0.9676	39.0097
[]	TRINITY_DN12170_c0_g1_i1	10	4	1.32193	6	0.632118	6.1439
[]	TRINITY_DN1570_c0_g1_i1	278	249	0.158939	29	0.298248	29.0004
[]	TRINITY_DN1478_c0_g1_i1	2674	3233	-0.273874	559	0.456356	-559
[]	TRINITY_DN5395_c0_g1_i2	72	97	-0.429988	25	0.56741	-25.0037
[UP]	TRINITY_DN5395_c0_g1_i1	165	61	1.43558	104	0.926923	104.01
[]	TRINITY_DN787_c0_g1_i2	23	23	0	0	0.112127	0
[]	TRINITY_DN9043_c0_g1_i1	218	129	0.756957	89	0.77599	89.0032
[]	TRINITY_DN787_c0_g1_i1	33	75	-1.18442	42	0.88336	-42.0167
[]	TRINITY_DN4022_c0_g1_i1	59	81	-0.457207	22	0.578561	-22.0048
[]	TRINITY_DN10100_c0_g1_i1	200	132	0.599462	68	0.710755	68.0026
[]	TRINITY_DN15207_c0_g1_i1	297	299	-0.00968255	2	0.116059	-2.00002
[]	TRINITY_DN15788_c0_g1_i1	24	14	0.777608	10	0.633897	10.0302
[]	TRINITY_DN8417_c0_g1_i1	96	107	-0.156504	11	0.279564	-11.0011
[]	TRINITY_DN15620_c0_g1_i1	195	95	1.03747	100	0.887455	100.005
[]	TRINITY_DN12764_c0_g1_i1	640	405	0.66015	235	0.7445	235.001
[]	TRINITY_DN11575_c0_g1_i1	135	155	-0.199309	20	0.340254	-20.001
[]	TRINITY_DN10284_c0_g1_i1	19	30	-0.658963	11	0.612989	-11.0197
[UP]	TRINITY_DN5920_c0_g1_i1	169	60	1.49399	109	0.930144	109.01
[]	TRINITY_DN13048_c0_g1_i1	19	30	-0.658963	11	0.612989	-11.0197
[DOWN]	TRINITY_DN4528_c0_g1_i1	0.5	24	-5.58496	23.5	0.936989	-24.1545
[]	TRINITY_DN14866_c0_g1_i1	38	50	-0.395929	12	0.48828	-12.0065
[]	TRINITY_DN4528_c0_g1_i2	161	240	-0.575974	79	0.712138	-79.0021
[]	TRINITY_DN5523_c0_g1_i1	93	110	-0.242201	17	0.379466	-17.0017
[]	TRINITY_DN1237_c0_g1_i1	263	244	0.108182	19	0.22894	19.0003
[]	TRINITY_DN10154_c0_g1_i1	39	19	1.03747	20	0.822747	20.0269
[]	TRINITY_DN13445_c0_g1_i1	760	902	-0.247128	142	0.423625	-142
[]	TRINITY_DN12256_c0_g1_i1	111	99	0.165059	12	0.295211	12.0011
[]	TRINITY_DN2207_c0_g1_i2	3158	4319	-0.451686	1161	0.624992	-1161
[]	TRINITY_DN14469_c0_g1_i1	24	28	-0.222392	4	0.289549	-4.00618
[]	TRINITY_DN2207_c0_g1_i1	544	402	0.436411	142	0.612642	142.001
[]	TRINITY_DN9440_c0_g1_i1	340	242	0.490528	98	0.6445	98.0012
[]	TRINITY_DN4464_c0_g1_i1	47	39	0.269187	8	0.371163	8.00453
[]	TRINITY_DN11343_c0_g1_i1	14	15	-0.0995357	1	0.154778	-1.00494
[]	TRINITY_DN4639_c0_g1_i1	88	150	-0.769387	62	0.772085	-62.0048
[]	TRINITY_DN11521_c0_g1_i1	19	8	1.24793	11	0.758472	11.0706
[]	TRINITY_DN13499_c0_g1_i1	45	19	1.24393	26	0.865685	26.0297
[]	TRINITY_DN537_c0_g1_i1	82	40	1.03562	42	0.869199	42.0128
[]	TRINITY_DN9712_c0_g1_i1	103	83	0.311461	20	0.450076	20.0024
[]	TRINITY_DN9896_c0_g1_i1	21	16	0.392317	5	0.392852	5.01537
[]	TRINITY_DN6348_c0_g1_i1	54	67	-0.311202	13	0.428452	-13.0037
[]	TRINITY_DN12080_c0_g1_i1	197	298	-0.597117	101	0.716715	-101.002
[]	TRINITY_DN12750_c0_g1_i1	210	189	0.152003	21	0.284049	21.0006
[UP]	TRINITY_DN3431_c0_g1_i2	81	8	3.33985	73	0.983599	73.0764
[]	TRINITY_DN7191_c0_g1_i1	306	264	0.212994	42	0.365614	42.0005
[]	TRINITY_DN3431_c0_g1_i1	560	405	0.467505	155	0.632428	155.001
[UP]	TRINITY_DN3057_c0_g1_i2	98	39	1.32931	59	0.912382	59.015
[]	TRINITY_DN7286_c0_g1_i1	246	300	-0.286304	54	0.462415	-54.0008
[]	TRINITY_DN8050_c0_g1_i1	56	55	0.0259952	1	0.123712	1.00034
[DOWN]	TRINITY_DN3057_c0_g1_i1	10	53	-2.40599	43	0.9582	-43.0673
[]	TRINITY_DN2750_c0_g1_i1	68	80	-0.234465	12	0.358125	-12.0023
[]	TRINITY_DN460_c0_g1_i1	64	60	0.0931094	4	0.18604	4.00108
[]	TRINITY_DN2750_c0_g1_i2	18	13	0.469485	5	0.424791	5.02199
[]	TRINITY_DN8039_c0_g1_i1	5	10	-1	5	0.57119	-5.09902
[]	TRINITY_DN3436_c0_g1_i1	100	185	-0.887525	85	0.811471	-85.0046
[]	TRINITY_DN7281_c0_g1_i1	94	97	-0.045324	3	0.145715	-3.00034
[]	TRINITY_DN264_c0_g1_i2	2478	3199	-0.368445	721	0.558	-721
[]	TRINITY_DN264_c0_g1_i1	30	52	-0.793549	22	0.731657	-22.0143
[]	TRINITY_DN8958_c0_g1_i1	8	26	-1.70044	18	0.870263	-18.0801
[]	TRINITY_DN9526_c0_g1_i1	13	20	-0.621488	7	0.532471	-7.02753
[]	TRINITY_DN10935_c0_g1_i1	58	25	1.21412	33	0.874119	33.0223
[]	TRINITY_DN6727_c0_g1_i1	18	24	-0.415037	6	0.438437	-6.01434
[]	TRINITY_DN2572_c0_g1_i1	109	110	-0.0131754	1	0.115267	-1.00009
[]	TRINITY_DN5050_c0_g1_i1	3	2	0.584963	1	0.229407	1.15853
[]	TRINITY_DN9348_c0_g1_i1	174	152	0.195016	22	0.342488	22.0009
[]	TRINITY_DN3632_c0_g1_i1	110	74	0.571906	36	0.65672	36.0045
[]	TRINITY_DN6549_c0_g1_i1	24	31	-0.369234	7	0.42324	-7.00973
[]	TRINITY_DN8145_c0_g1_i1	46	24	0.938599	22	0.764866	22.02
[]	TRINITY_DN2951_c0_g1_i1	63	60	0.0703893	3	0.163217	3.00083
[UP]	TRINITY_DN2951_c0_g1_i2	103	6	4.10154	97	0.989034	97.0867
[]	TRINITY_DN10140_c0_g1_i1	717	683	0.0700875	34	0.182748	34.0001
[]	TRINITY_DN3163_c0_g1_i1	201	177	0.183446	24	0.320973	24.0007
[]	TRINITY_DN10840_c0_g1_i1	6	10	-0.736966	4	0.453238	-4.06732
[]	TRINITY_DN2773_c0_g1_i1	70	107	-0.612184	37	0.696838	-37.0051
[]	TRINITY_DN5145_c0_g1_i1	100	67	0.577767	33	0.688187	33.0051
[]	TRINITY_DN5845_c0_g1_i1	0.5	9	-4.16993	8.5	0.760082	-9.46775
[]	TRINITY_DN6632_c0_g1_i1	28	54	-0.947533	26	0.778799	-26.0173
[]	TRINITY_DN2773_c0_g1_i2	20	6	1.73697	14	0.837097	14.1073
[]	TRINITY_DN6147_c0_g1_i1	167	129	0.372477	38	0.531918	38.0018
[]	TRINITY_DN10752_c0_g1_i1	151	89	0.762671	62	0.76966	62.0047
[]	TRINITY_DN8346_c0_g1_i1	29	40	-0.463947	11	0.522822	-11.0098
[]	TRINITY_DN11219_c0_g1_i1	20	29	-0.536053	9	0.533219	-9.01595
[]	TRINITY_DN9147_c0_g1_i1	26	16	0.70044	10	0.61114	10.0245
[]	TRINITY_DN11268_c0_g1_i1	15	21	-0.485427	6	0.461455	-6.0196
[]	TRINITY_DN661_c0_g1_i1	785	1358	-0.790719	573	0.7945	-573.001
[]	TRINITY_DN14690_c0_g1_i1	52	117	-1.16993	65	0.894511	-65.0105
[]	TRINITY_DN13829_c0_g1_i1	2563	2372	0.111729	191	0.238171	191
[]	TRINITY_DN13516_c0_g1_i1	343	294	0.222392	49	0.385893	49.0005
[]	TRINITY_DN1941_c0_g1_i2	7	4	0.807355	3	0.400293	3.10674
[]	TRINITY_DN11690_c0_g1_i1	49	19	1.36678	30	0.887911	30.0311
[]	TRINITY_DN11142_c0_g1_i1	20	46	-1.20163	26	0.860055	-26.0278
[]	TRINITY_DN11690_c0_g1_i2	16	22	-0.459432	6	0.449073	-6.01756
[]	TRINITY_DN14981_c0_g1_i1	5	0.5	3.32193	4.5	0.564476	5.59332
[]	TRINITY_DN3034_c0_g1_i1	329	244	0.431206	85	0.601323	85.0011
[]	TRINITY_DN2119_c0_g1_i1	709	632	0.165861	77	0.32189	77.0002
[]	TRINITY_DN11036_c0_g1_i1	581	551	0.0764858	30	0.195753	30.0001
[DOWN]	TRINITY_DN9480_c0_g1_i1	5	32	-2.67807	27	0.942277	-27.1325
[]	TRINITY_DN14036_c0_g1_i1	21	9	1.22239	12	0.774021	12.0621
[]	TRINITY_DN9511_c0_g1_i1	3	7	-1.22239	4	0.521407	-4.18261
[]	TRINITY_DN10984_c0_g1_i1	177	107	0.726139	70	0.753693	70.0038
[]	TRINITY_DN12618_c0_g1_i1	50	94	-0.910733	44	0.79942	-44.0094
[]	TRINITY_DN5119_c0_g1_i1	283	196	0.529948	87	0.66504	87.0016
[]	TRINITY_DN11214_c0_g1_i1	60	94	-0.647698	34	0.709421	-34.0062
[]	TRINITY_DN4771_c0_g1_i1	43	57	-0.406625	14	0.501209	-14.0059
[]	TRINITY_DN9083_c0_g1_i1	2	5	-1.32193	3	0.456747	-3.27834
[]	TRINITY_DN11665_c0_g1_i1	79	85	-0.10561	6	0.210977	-6.00093
[]	TRINITY_DN1616_c0_g1_i1	59	88	-0.576789	29	0.682064	-29.0057
[]	TRINITY_DN862_c0_g1_i1	347	473	-0.446905	126	0.6178	-126.001
[]	TRINITY_DN12870_c0_g1_i1	1	13	-3.70044	12	0.850071	-12.5576
[]	TRINITY_DN15698_c0_g1_i1	20	7	1.51457	13	0.806888	13.0879
[]	TRINITY_DN15894_c0_g1_i1	18	31	-0.784271	13	0.673875	-13.0236
[]	TRINITY_DN12417_c0_g1_i1	534	844	-0.660403	310	0.745412	-310.001
[DOWN]	TRINITY_DN14214_c0_g1_i1	30	77	-1.3599	47	0.907143	-47.0197
[]	TRINITY_DN14303_c0_g1_i1	19	37	-0.961526	18	0.746914	-18.0257
[]	TRINITY_DN11012_c0_g1_i1	88	64	0.459432	24	0.583648	24.0044
[]	TRINITY_DN2090_c0_g1_i1	85	125	-0.556393	40	0.659301	-40.0039
[]	TRINITY_DN13717_c0_g1_i1	83	79	0.0712587	4	0.167339	4.00063
[]	TRINITY_DN13628_c0_g1_i1	96	138	-0.523562	42	0.644213	-42.0033
[truncated: 7,249 more rows]
