# Supplementary material for: Transcriptome datasets of β-Aminobutyric acid (BABA)-primed mono- and dicotyledonous plants, Hordeum vulgare and Arabidopsis thaliana
Source: Data Brief. 2022 Feb 22;41:107983. doi: 10.1016/j.dib.2022.107983 (PMC8891957; doi:10.1016/j.dib.2022.107983)
Supplement: Supplementary file 2 [file mmc2.xlsx]

## Sheet: Work1
Tags	Name	HV_11	HV_1	M	D	Probability	Ranking
[UP]	TRINITY_DN2325_c0_g1	303	126	1.26589	177	0.951151	177.005
[UP]	TRINITY_DN710_c0_g1	187	78	1.26149	109	0.928767	109.007
[UP]	TRINITY_DN1048_c0_g1	1492	973	0.616736	519	0.946353	519
[UP]	TRINITY_DN2020_c0_g1	328	190	0.787696	138	0.928463	138.002
[UP]	TRINITY_DN1601_c0_g1	2215	345	2.68264	1870	0.996461	1870
[UP]	TRINITY_DN567_c0_g1	2261	488	2.21201	1773	0.995853	1773
[UP]	TRINITY_DN1284_c0_g1	441	203	1.1193	238	0.958706	238.003
[UP]	TRINITY_DN2561_c0_g1	320	65	2.29956	255	0.965002	255.01
[]	TRINITY_DN1458_c0_g1	593	739	-0.317542	146	0.787777	-146
[UP]	TRINITY_DN1999_c0_g1	783	166	2.23783	617	0.982523	617.004
[DOWN]	TRINITY_DN2456_c0_g1	1506	2325	-0.626509	819	0.955276	-819
[]	TRINITY_DN300_c0_g1	5417	5262	0.0418828	155	0.16739	155
[UP]	TRINITY_DN1179_c0_g1	2030	169	3.58638	1861	0.996678	1861
[UP]	TRINITY_DN2151_c0_g1	470	55	3.09516	415	0.976444	415.012
[UP]	TRINITY_DN841_c0_g1	2339	549	2.09101	1790	0.995897	1790
[DOWN]	TRINITY_DN157_c0_g1	1897	3966	-1.06396	2069	0.991272	-2069
[UP]	TRINITY_DN1906_c0_g1	947	656	0.529669	291	0.916913	291
[]	TRINITY_DN1863_c0_g1	1106	1039	0.0901557	67	0.327095	67.0001
[UP]	TRINITY_DN262_c0_g1	1819	320	2.507	1499	0.994768	1499
[DOWN]	TRINITY_DN1322_c0_g1	1967	3834	-0.962853	1867	0.98706	-1867
[UP]	TRINITY_DN2046_c0_g1	284	33	3.10535	251	0.965328	251.019
[DOWN]	TRINITY_DN2392_c0_g1	279	545	-0.965991	266	0.957078	-266.002
[UP]	TRINITY_DN2156_c0_g1	407	229	0.829681	178	0.941142	178.002
[DOWN]	TRINITY_DN64_c0_g1	1405	5888	-2.06721	4483	0.998307	-4483
[UP]	TRINITY_DN977_c0_g1	720	502	0.52031	218	0.906665	218.001
[UP]	TRINITY_DN288_c0_g1	1419	676	1.06978	743	0.980417	743.001
[]	TRINITY_DN1563_c0_g1	1845	2093	-0.181951	248	0.588558	-248
[]	TRINITY_DN1627_c0_g1	404	294	0.458539	110	0.858011	110.001
[DOWN]	TRINITY_DN131_c0_g1	809	1616	-0.998216	807	0.980981	-807.001
[UP]	TRINITY_DN1453_c0_g1	363	196	0.889116	167	0.941099	167.002
[]	TRINITY_DN1994_c0_g1	424	369	0.200443	55	0.56865	55.0004
[UP]	TRINITY_DN398_c0_g1	1042	466	1.16095	576	0.977225	576.001
[UP]	TRINITY_DN6_c0_g1	8978	5210	0.785111	3768	0.982545	3768
[UP]	TRINITY_DN1737_c0_g1	24061	195	6.94708	23866	0.999826	23866
[UP]	TRINITY_DN867_c0_g1	464	88	2.39855	376	0.973925	376.008
[DOWN]	TRINITY_DN436_c0_g1	1812	4282	-1.2407	2470	0.993834	-2470
[UP]	TRINITY_DN2282_c0_g1	1363	601	1.18135	762	0.982023	762.001
[DOWN]	TRINITY_DN1589_c0_g1	24297	44587	-0.875845	20290	0.987777	-20290
[UP]	TRINITY_DN2430_c0_g1	773	6	7.00936	767	0.9868	767.032
[DOWN]	TRINITY_DN326_c0_g1	821	1200	-0.54758	379	0.927225	-379
[]	TRINITY_DN2130_c0_g1	217	205	0.0820711	12	0.237039	12.0003
[UP]	TRINITY_DN267_c0_g1	1865	220	3.0836	1645	0.995918	1645
[DOWN]	TRINITY_DN1699_c0_g1	545	1109	-1.02493	564	0.975076	-564.001
[UP]	TRINITY_DN693_c0_g1	819	243	1.75291	576	0.980612	576.003
[UP]	TRINITY_DN1301_c0_g1	188	91	1.04679	97	0.91904	97.0056
[UP]	TRINITY_DN1584_c0_g1	1644	992	0.728798	652	0.962875	652
[UP]	TRINITY_DN905_c0_g1	904	510	0.825826	394	0.961442	394.001
[UP]	TRINITY_DN1348_c0_g1	9425	2347	2.00567	7078	0.998524	7078
[UP]	TRINITY_DN2566_c0_g1	319	160	0.995485	159	0.944442	159.003
[UP]	TRINITY_DN1289_c0_g1	707	261	1.43766	446	0.975119	446.002
[]	TRINITY_DN1711_c0_g1	421	319	0.400264	102	0.826683	102.001
[]	TRINITY_DN562_c0_g1	986	1118	-0.181261	132	0.572492	-132
[UP]	TRINITY_DN1174_c0_g1	892	136	2.71344	756	0.986257	756.005
[UP]	TRINITY_DN1568_c0_g1	2089	1248	0.743195	841	0.968954	841
[UP]	TRINITY_DN410_c0_g1	1651	203	3.02379	1448	0.994768	1448
[UP]	TRINITY_DN2304_c0_g1	635	320	0.988685	315	0.961246	315.002
[UP]	TRINITY_DN1069_c0_g1	204	61	1.74169	143	0.945007	143.011
[UP]	TRINITY_DN1758_c0_g1	1656	470	1.81697	1186	0.991381	1186
[UP]	TRINITY_DN2346_c0_g1	556	134	2.05285	422	0.976227	422.005
[UP]	TRINITY_DN846_c0_g1	1246	154	3.0163	1092	0.99188	1092
[]	TRINITY_DN1753_c0_g1	596	419	0.508362	177	0.898024	177.001
[]	TRINITY_DN69_c0_g1	10680	11127	-0.059153	447	0.24416	-447
[]	TRINITY_DN1868_c0_g1	52024	53222	-0.0328454	1198	0.133847	-1198
[UP]	TRINITY_DN2397_c0_g1	663	35	4.24358	628	0.983435	628.014
[UP]	TRINITY_DN1978_c0_g1	2097	331	2.66342	1766	0.996201	1766
[UP]	TRINITY_DN626_c0_g1	690	254	1.44177	436	0.97462	436.002
[UP]	TRINITY_DN2177_c0_g1	264	37	2.83494	227	0.962397	227.018
[UP]	TRINITY_DN393_c0_g1	1256	812	0.629285	444	0.945245	444
[DOWN]	TRINITY_DN1927_c0_g1	403	997	-1.30681	594	0.978941	-594.001
[UP]	TRINITY_DN110_c0_g1	8247	2654	1.6357	5593	0.997416	5593
[UP]	TRINITY_DN283_c0_g1	7220	4949	0.544862	2271	0.948003	2271
[]	TRINITY_DN1_c0_g1	35804	45573	-0.348059	9769	0.864177	-9769
[]	TRINITY_DN677_c0_g1	137	220	-0.683328	83	0.888906	-83.0028
[UP]	TRINITY_DN2067_c0_g1	697	87	3.00207	610	0.982979	610.007
[UP]	TRINITY_DN862_c0_g1	366	72	2.34577	294	0.968671	294.009
[UP]	TRINITY_DN85_c0_g1	6918	1981	1.80413	4937	0.997525	4937
[]	TRINITY_DN1694_c0_g1	416	441	-0.0841951	25	0.271494	-25.0001
[DOWN]	TRINITY_DN1952_c0_g1	772	1139	-0.561095	367	0.92881	-367
[]	TRINITY_DN825_c0_g1	565	732	-0.373593	167	0.832523	-167
[UP]	TRINITY_DN2515_c0_g1	578	298	0.955757	280	0.958142	280.002
[UP]	TRINITY_DN1779_c0_g1	334	166	1.00866	168	0.946353	168.003
[UP]	TRINITY_DN377_c0_g1	3613	514	2.81336	3099	0.99835	3099
[]	TRINITY_DN484_c1_g1	1036	808	0.358597	228	0.836257	228
[]	TRINITY_DN583_c0_g1	1192	945	0.334998	247	0.813417	247
[UP]	TRINITY_DN1399_c0_g1	509	91	2.48373	418	0.976248	418.007
[]	TRINITY_DN2135_c0_g1	266	264	0.0108883	2	0.0469605	2.00003
[UP]	TRINITY_DN48_c0_g1	26610	7645	1.79938	18965	0.998089	18965
[UP]	TRINITY_DN993_c0_g1	386	128	1.59246	258	0.96409	258.005
[DOWN]	TRINITY_DN2105_c0_g1	306	549	-0.843274	243	0.950934	-243.001
[UP]	TRINITY_DN1542_c0_g1	284	86	1.72348	198	0.957034	198.008
[]	TRINITY_DN1648_c0_g1	15688	15224	0.043314	464	0.170191	464
[UP]	TRINITY_DN1821_c0_g1	12092	440	4.78041	11652	0.999501	11652
[UP]	TRINITY_DN2414_c0_g1	407	264	0.624491	143	0.91244	143.001
[DOWN]	TRINITY_DN1064_c0_g1	159	517	-1.70114	358	0.971993	-358.004
[UP]	TRINITY_DN2266_c0_g1	326	152	1.1008	174	0.948936	174.003
[]	TRINITY_DN956_c0_g1	446	454	-0.0256486	8	0.11168	-8.00004
[UP]	TRINITY_DN1094_c0_g1	497	230	1.11161	267	0.961246	267.002
[UP]	TRINITY_DN2236_c0_g1	391	205	0.931545	186	0.946266	186.002
[UP]	TRINITY_DN1132_c0_g1	605	258	1.22956	347	0.968932	347.002
[]	TRINITY_DN1673_c0_g1	619	468	0.403431	151	0.846396	151.001
[]	TRINITY_DN546_c0_g1	601	691	-0.201321	90	0.597286	-90.0002
[DOWN]	TRINITY_DN1948_c0_g1	328	942	-1.52203	614	0.980525	-614.002
[DOWN]	TRINITY_DN656_c0_g1	293	478	-0.70611	185	0.933999	-185.001
[UP]	TRINITY_DN115_c0_g1	5918	2304	1.36097	3614	0.995484	3614
[UP]	TRINITY_DN2097_c0_g1	2499	359	2.7993	2140	0.997264	2140
[UP]	TRINITY_DN1369_c0_g1	567	242	1.22834	325	0.967108	325.002
[DOWN]	TRINITY_DN18_c0_g1	19066	67870	-1.83177	48804	0.99848	-48804
[UP]	TRINITY_DN80_c0_g1	25230	4567	2.46582	20663	0.999284	20663
[UP]	TRINITY_DN1343_c0_g1	468	250	0.90458	218	0.950065	218.002
[UP]	TRINITY_DN1479_c0_g1	751	152	2.30474	599	0.982132	599.004
[]	TRINITY_DN1233_c0_g1	269	213	0.336753	56	0.737299	56.001
[UP]	TRINITY_DN1922_c0_g1	475	126	1.9145	349	0.971993	349.005
[UP]	TRINITY_DN2245_c0_g1	601	282	1.09167	319	0.965436	319.002
[UP]	TRINITY_DN2405_c0_g1	821	515	0.67281	306	0.942531	306.001
[UP]	TRINITY_DN1669_c0_g1	608	284	1.09818	324	0.965784	324.002
[UP]	TRINITY_DN1043_c0_g1	663	164	2.01531	499	0.979071	499.004
[UP]	TRINITY_DN935_c0_g1	675	193	1.80629	482	0.97766	482.003
[]	TRINITY_DN2215_c0_g1	2863	3482	-0.282389	619	0.777508	-619
[UP]	TRINITY_DN883_c0_g1	2016	944	1.09464	1072	0.986192	1072
[]	TRINITY_DN715_c0_g1	1525	1463	0.0598795	62	0.231568	62
[UP]	TRINITY_DN2025_c0_g1	330	159	1.05344	171	0.94733	171.003
[UP]	TRINITY_DN1652_c0_g1	243	67	1.85872	176	0.953387	176.01
[UP]	TRINITY_DN1901_c0_g1	1973	256	2.94618	1717	0.99607	1717
[]	TRINITY_DN2376_c0_g1	277	324	-0.226108	47	0.601693	-47.0005
[UP]	TRINITY_DN1432_c0_g1	645	147	2.13348	498	0.979092	498.005
[UP]	TRINITY_DN525_c0_g1	2168	357	2.60237	1811	0.996353	1811
[UP]	TRINITY_DN1783_c0_g1	910	368	1.30616	542	0.977638	542.002
[UP]	TRINITY_DN1212_c0_g1	343	181	0.922219	162	0.940968	162.003
[UP]	TRINITY_DN1402_c0_g1	256	62	2.0458	194	0.95723	194.011
[UP]	TRINITY_DN2076_c0_g1	1062	227	2.22602	835	0.987668	835.003
[DOWN]	TRINITY_DN1102_c0_g1	5123	7364	-0.523501	2241	0.942966	-2241
[]	TRINITY_DN1512_c0_g1	485	350	0.47063	135	0.872818	135.001
[UP]	TRINITY_DN1622_c0_g1	1164	229	2.34567	935	0.989449	935.003
[UP]	TRINITY_DN1263_c0_g1	881	442	0.995096	439	0.970994	439.001
[]	TRINITY_DN136_c0_g1	1503	1401	0.101388	102	0.364568	102
[]	TRINITY_DN1732_c0_g1	532	687	-0.368884	155	0.829831	-155
[UP]	TRINITY_DN2545_c0_g1	345	101	1.77224	244	0.96307	244.006
[DOWN]	TRINITY_DN1373_c0_g1	1635	4790	-1.55074	3155	0.99607	-3155
[]	TRINITY_DN1153_c0_g1	4193	4147	0.0159148	46	0.0932479	46
[]	TRINITY_DN1842_c0_g1	362	245	0.563208	117	0.89112	117.001
[UP]	TRINITY_DN2435_c0_g1	391	118	1.72838	273	0.965371	273.005
[DOWN]	TRINITY_DN356_c0_g1	608	1105	-0.861903	497	0.966869	-497.001
[UP]	TRINITY_DN2388_c0_g1	572	59	3.27723	513	0.980243	513.01
[]	TRINITY_DN635_c0_g1	859	736	0.222952	123	0.647482	123
[UP]	TRINITY_DN1526_c0_g1	683	130	2.39337	553	0.981112	553.005
[UP]	TRINITY_DN2493_c0_g1	1749	291	2.58744	1458	0.994637	1458
[DOWN]	TRINITY_DN1969_c0_g1	373	829	-1.1522	456	0.973252	-456.001
[DOWN]	TRINITY_DN101_c0_g1	7351	13908	-0.919903	6557	0.98845	-6557
[UP]	TRINITY_DN2119_c0_g1	20977	10940	0.939196	10037	0.989253	10037
[UP]	TRINITY_DN809_c0_g1	1484	230	2.68979	1254	0.99327	1254
[UP]	TRINITY_DN1795_c0_g1	459	298	0.623182	161	0.91739	161.001
[UP]	TRINITY_DN1254_c0_g1	238	113	1.07464	125	0.934238	125.005
[UP]	TRINITY_DN194_c0_g1	1332	445	1.58172	887	0.987321	887.001
[UP]	TRINITY_DN2181_c0_g1	1208	871	0.471876	337	0.901389	337
[UP]	TRINITY_DN871_c0_g1	1958	520	1.9128	1438	0.993465	1438
[DOWN]	TRINITY_DN1838_c0_g1	1332	2060	-0.62905	728	0.953278	-728
[UP]	TRINITY_DN1352_c0_g1	744	388	0.939246	356	0.963352	356.001
[UP]	TRINITY_DN1788_c0_g1	866	246	1.81571	620	0.981741	620.003
[UP]	TRINITY_DN706_c0_g1	519	216	1.2647	303	0.965871	303.003
[UP]	TRINITY_DN2121_c0_g1	760	312	1.28445	448	0.974164	448.002
[UP]	TRINITY_DN1898_c0_g1	7160	2017	1.82775	5143	0.997655	5143
[UP]	TRINITY_DN1800_c0_g1	1336	55	4.60234	1281	0.993704	1281.01
[UP]	TRINITY_DN766_c0_g1	546	314	0.798136	232	0.947395	232.001
[]	TRINITY_DN804_c0_g1	98	134	-0.451379	36	0.729809	-36.0028
[UP]	TRINITY_DN1910_c0_g1	1707	561	1.60539	1146	0.990643	1146
[UP]	TRINITY_DN914_c0_g1	1777	55	5.01387	1722	0.996396	1722.01
[UP]	TRINITY_DN1183_c0_g1	408	134	1.60634	274	0.965371	274.005
[UP]	TRINITY_DN1702_c0_g1	1118	461	1.27808	657	0.980221	657.001
[]	TRINITY_DN597_c0_g1	779	914	-0.230571	135	0.668389	-135
[]	TRINITY_DN1812_c0_g1	202	118	0.775568	84	0.898741	84.0036
[DOWN]	TRINITY_DN363_c0_g1	519	1033	-0.993034	514	0.970821	-514.001
[UP]	TRINITY_DN1073_c0_g1	1151	786	0.550287	365	0.926552	365
[UP]	TRINITY_DN1085_c0_g1	1500	314	2.25613	1186	0.992206	1186
[]	TRINITY_DN2503_c0_g1	245	289	-0.238288	44	0.607924	-44.0006
[UP]	TRINITY_DN204_c0_g1	2574	371	2.79452	2203	0.997438	2203
[]	TRINITY_DN440_c0_g1	637	613	0.0554063	24	0.216826	24.0001
[DOWN]	TRINITY_DN106_c0_g1	2385	9179	-1.94435	6794	0.997937	-6794
[DOWN]	TRINITY_DN1364_c0_g1	382	790	-1.04828	408	0.969931	-408.001
[]	TRINITY_DN1636_c0_g1	279	204	0.451696	75	0.828116	75.0014
[UP]	TRINITY_DN487_c0_g1	4250	1375	1.62803	2875	0.996613	2875
[UP]	TRINITY_DN532_c0_g1	2629	1004	1.38875	1625	0.992683	1625
[]	TRINITY_DN2009_c0_g1	195	128	0.60733	67	0.859249	67.0028
[DOWN]	TRINITY_DN2055_c0_g1	556	926	-0.735927	370	0.954581	-370.001
[UP]	TRINITY_DN473_c0_g1	394	224	0.814697	170	0.938732	170.002
[]	TRINITY_DN73_c0_g1	8669	9828	-0.181032	1159	0.611963	-1159
[]	TRINITY_DN1462_c0_g1	3672	3180	0.207539	492	0.66294	492
[UP]	TRINITY_DN2229_c0_g1	657	381	0.786102	276	0.950955	276.001
[DOWN]	TRINITY_DN1144_c0_g1	6038	12726	-1.07564	6688	0.9934	-6688
[]	TRINITY_DN1242_c0_g1	8361	7136	0.22856	1225	0.7137	1225
[UP]	TRINITY_DN2291_c0_g1	282	91	1.63176	191	0.955797	191.007
[DOWN]	TRINITY_DN271_c0_g1	1691	5780	-1.77319	4089	0.99733	-4089
[UP]	TRINITY_DN799_c0_g1	1090	266	2.03483	824	0.987473	824.003
[]	TRINITY_DN2126_c0_g1	129	137	-0.0868048	8	0.221602	-8.00047
[]	TRINITY_DN2334_c0_g1	1082	1280	-0.242443	198	0.696287	-198
[DOWN]	TRINITY_DN689_c0_g1	472	720	-0.60921	248	0.929418	-248.001
[UP]	TRINITY_DN1190_c0_g1	348	192	0.857981	156	0.937516	156.002
[]	TRINITY_DN1643_c0_g1	905	916	-0.0174298	11	0.0875597	-11
[DOWN]	TRINITY_DN2016_c0_g1	3631	5164	-0.508122	1533	0.938385	-1533
[UP]	TRINITY_DN811_c0_g1	1552	627	1.30759	925	0.985931	925.001
[]	TRINITY_DN1915_c0_g1	387	388	-0.00372309	1	0.0283977	-1.00001
[UP]	TRINITY_DN2224_c0_g1	765	467	0.712037	298	0.946809	298.001
[]	TRINITY_DN1533_c0_g1	191	252	-0.399851	61	0.783999	-61.0013
[]	TRINITY_DN161_c0_g1	1599	2028	-0.342888	429	0.833891	-429
[UP]	TRINITY_DN1741_c0_g1	387	47	3.0416	340	0.972492	340.014
[]	TRINITY_DN1805_c0_g1	2539	2559	-0.0113198	20	0.0572948	-20
[UP]	TRINITY_DN220_c0_g1	1485	425	1.80493	1060	0.990122	1060
[UP]	TRINITY_DN2508_c0_g1	613	162	1.91989	451	0.976878	451.004
[DOWN]	TRINITY_DN1423_c0_g1	12036	24098	-1.00156	12062	0.992749	-12062
[]	TRINITY_DN2114_c0_g1	333	455	-0.450344	122	0.860248	-122.001
[DOWN]	TRINITY_DN642_c0_g1	2246	3288	-0.549852	1042	0.944116	-1042
[UP]	TRINITY_DN1631_c0_g1	1131	197	2.52133	934	0.989405	934.003
[UP]	TRINITY_DN2350_c0_g1	208	74	1.49099	134	0.940816	134.008
[UP]	TRINITY_DN2004_c0_g1	884	301	1.55428	583	0.979809	583.002
[UP]	TRINITY_DN22_c0_g1	53378	38421	0.47435	14957	0.928615	14957
[]	TRINITY_DN1313_c0_g1	141645	129197	0.132707	12448	0.485106	12448
[UP]	TRINITY_DN1521_c0_g1	294	92	1.67611	202	0.957686	202.007
[UP]	TRINITY_DN1080_c0_g1	529	350	0.595913	179	0.917759	179.001
[DOWN]	TRINITY_DN1128_c0_g1	121	535	-2.14453	414	0.975858	-414.006
[UP]	TRINITY_DN2460_c0_g1	956	460	1.05538	496	0.9736	496.001
[UP]	TRINITY_DN1474_c0_g1	3248	761	2.09358	2487	0.997351	2487
[UP]	TRINITY_DN1238_c0_g1	517	298	0.794852	219	0.945354	219.001
[]	TRINITY_DN1031_c0_g1	184	243	-0.401251	59	0.780308	-59.0014
[]	TRINITY_DN1854_c0_g1	2312	1853	0.319279	459	0.818085	459
[UP]	TRINITY_DN2240_c0_g1	692	170	2.02524	522	0.979939	522.004
[UP]	TRINITY_DN930_c0_g1	874	197	2.14944	677	0.984043	677.003
[]	TRINITY_DN1746_c0_g1	1181	1067	0.146449	114	0.501737	114
[DOWN]	TRINITY_DN209_c0_g1	595	916	-0.622458	321	0.937017	-321.001
[UP]	TRINITY_DN2168_c0_g1	787	177	2.15261	610	0.982436	610.004
[UP]	TRINITY_DN2341_c0_g1	3333	1980	0.751321	1353	0.975467	1353
[UP]	TRINITY_DN482_c0_g1	549	58	3.24268	491	0.979462	491.011
[]	TRINITY_DN2447_c0_g1	1648	1709	-0.0524362	61	0.197069	-61
[UP]	TRINITY_DN482_c0_g2	308	36	3.09686	272	0.966826	272.018
[DOWN]	TRINITY_DN478_c0_g1	1325	1871	-0.497817	546	0.920864	-546
[UP]	TRINITY_DN1467_c0_g1	408	0.5	9.67243	407.5	0.97627	407.615
[UP]	TRINITY_DN858_c0_g1	132	49	1.42968	83	0.911789	83.0123
[UP]	TRINITY_DN926_c0_g1	1599	686	1.22089	913	0.985258	913.001
[UP]	TRINITY_DN1034_c0_g1	740	142	2.38163	598	0.982327	598.005
[UP]	TRINITY_DN1575_c0_g1	889	473	0.910343	416	0.965653	416.001
[DOWN]	TRINITY_DN1678_c0_g1	1228	2106	-0.778195	878	0.972123	-878
[DOWN]	TRINITY_DN2339_c0_g1	1564	3176	-1.02197	1612	0.989145	-1612
[UP]	TRINITY_DN1195_c0_g1	446	23	4.27734	423	0.976921	423.022
[DOWN]	TRINITY_DN1407_c0_g1	285	530	-0.89503	245	0.953452	-245.002
[UP]	TRINITY_DN1517_c0_g1	671	235	1.51365	436	0.974815	436.003
[DOWN]	TRINITY_DN2071_c0_g1	974	2393	-1.29683	1419	0.990881	-1419
[UP]	TRINITY_DN2011_c0_g1	477	306	0.640458	171	0.92234	171.001
[UP]	TRINITY_DN2062_c0_g1	5099	2097	1.28189	3002	0.994681	3002
[UP]	TRINITY_DN1306_c0_g1	392	209	0.907351	183	0.945224	183.002
[]	TRINITY_DN1957_c0_g1	1001	1208	-0.271178	207	0.741294	-207
[]	TRINITY_DN2172_c0_g1	1486	1107	0.424779	379	0.882892	379
[UP]	TRINITY_DN1416_c0_g1	824	271	1.60435	553	0.979787	553.002
[DOWN]	TRINITY_DN1847_c0_g1	8073	54261	-2.74874	46188	0.999653	-46188
[UP]	TRINITY_DN1744_c0_g1	6721	2040	1.72011	4681	0.997416	4681
[]	TRINITY_DN2498_c0_g1	170	185	-0.121991	15	0.319149	-15.0005
[UP]	TRINITY_DN647_c0_g1	654	366	0.837447	288	0.954993	288.001
[UP]	TRINITY_DN199_c0_g1	1787	256	2.80332	1531	0.995093	1531
[]	TRINITY_DN13_c0_g1	34543	41409	-0.261551	6866	0.767217	-6866
[UP]	TRINITY_DN2337_c0_g1	406	238	0.770518	168	0.935302	168.002
[]	TRINITY_DN427_c0_g1	780	949	-0.282934	169	0.748111	-169
[]	TRINITY_DN1141_c0_g1	269	255	0.0771089	14	0.24505	14.0002
[UP]	TRINITY_DN2278_c0_g1	644	123	2.3884	521	0.980135	521.005
[UP]	TRINITY_DN1577_c0_g1	556	206	1.43244	350	0.97043	350.003
[]	TRINITY_DN1964_c0_g1	434	417	0.0576477	17	0.208619	17.0001
[UP]	TRINITY_DN820_c0_g1	688	270	1.34945	418	0.973317	418.002
[]	TRINITY_DN207_c0_g1	1599	1474	0.117433	125	0.422666	125
[UP]	TRINITY_DN588_c0_g1	1243	152	3.03168	1091	0.99188	1091
[DOWN]	TRINITY_DN1685_c0_g1	422	858	-1.02373	436	0.970777	-436.001
[]	TRINITY_DN2451_c0_g1	5645	4978	0.181407	667	0.604907	667
[]	TRINITY_DN919_c0_g1	401	287	0.482551	114	0.866522	114.001
[UP]	TRINITY_DN2557_c0_g1	353	63	2.48624	290	0.968324	290.011
[]	TRINITY_DN1357_c0_g1	184	125	0.557778	59	0.835237	59.0026
[UP]	TRINITY_DN2058_c0_g1	284	83	1.77471	201	0.957534	201.008
[UP]	TRINITY_DN2231_c0_g1	4119	969	2.08773	3150	0.997959	3150
[]	TRINITY_DN372_c0_g1	1024	966	0.0841206	58	0.293378	58.0001
[]	TRINITY_DN981_c0_g1	210	166	0.339206	44	0.707143	44.0013
[]	TRINITY_DN1247_c0_g1	419	396	0.0814498	23	0.268172	23.0001
[UP]	TRINITY_DN258_c0_g1	3583	2030	0.819688	1553	0.98109	1553
[UP]	TRINITY_DN585_c1_g1	2306	35	6.04189	2271	0.997785	2271.01
[UP]	TRINITY_DN541_c0_g1	531	136	1.96511	395	0.974273	395.005
[]	TRINITY_DN1137_c0_g1	383	280	0.451918	103	0.850999	103.001
[UP]	TRINITY_DN1420_c0_g1	829	335	1.30721	494	0.975923	494.002
[]	TRINITY_DN1310_c0_g1	43977	51043	-0.214964	7066	0.681828	-7066
[DOWN]	TRINITY_DN651_c0_g1	241	423	-0.811625	182	0.941142	-182.002
[DOWN]	TRINITY_DN1027_c0_g1	34086	68336	-1.00347	34250	0.993183	-34250
[DOWN]	TRINITY_DN592_c0_g1	289	467	-0.692353	178	0.93046	-178.001
[UP]	TRINITY_DN368_c0_g1	493	89	2.46971	404	0.97564	404.008
[]	TRINITY_DN1298_c0_g1	4604	3936	0.226158	668	0.704928	668
[]	TRINITY_DN1200_c0_g1	1085	789	0.459598	296	0.894312	296
[UP]	TRINITY_DN2510_c0_g1	280	129	1.11806	151	0.943726	151.004
[]	TRINITY_DN1078_c0_g1	770	637	0.273565	133	0.725771	133
[UP]	TRINITY_DN148_c0_g1	3639	480	2.92244	3159	0.998393	3159
[DOWN]	TRINITY_DN2400_c0_g1	212	600	-1.5009	388	0.972406	-388.003
[UP]	TRINITY_DN1188_c0_g1	1014	171	2.56799	843	0.988059	843.004
[UP]	TRINITY_DN1251_c0_g1	1622	272	2.5761	1350	0.993943	1350
[]	TRINITY_DN1939_c0_g1	14721	12896	0.190952	1825	0.637603	1825
[DOWN]	TRINITY_DN2080_c0_g1	759	1346	-0.826507	587	0.968411	-587.001
[UP]	TRINITY_DN2423_c0_g1	393	253	0.635392	140	0.914069	140.001
[UP]	TRINITY_DN1687_c0_g1	1429	633	1.17473	796	0.982653	796.001
[UP]	TRINITY_DN1870_c0_g1	4784	1799	1.41102	2985	0.995332	2985
[UP]	TRINITY_DN612_c0_g1	354	160	1.14568	194	0.952888	194.003
[UP]	TRINITY_DN1808_c0_g1	86706	65288	0.409314	21418	0.900022	21418
[]	TRINITY_DN2501_c0_g1	414	382	0.116058	32	0.376487	32.0002
[]	TRINITY_DN164_c0_g1	536	393	0.447704	143	0.867911	143.001
[UP]	TRINITY_DN2013_c0_g1	331	167	0.986983	164	0.942575	164.003
[UP]	TRINITY_DN1966_c0_g1	654	182	1.84535	472	0.977442	472.004
[UP]	TRINITY_DN2554_c0_g1	2903	748	1.95643	2155	0.996374	2155
[UP]	TRINITY_DN638_c0_g1	1402	221	2.66537	1181	0.99251	1181
[UP]	TRINITY_DN71_c0_g1	9117	6299	0.533436	2818	0.946353	2818
[UP]	TRINITY_DN2053_c0_g1	790	451	0.808725	339	0.957707	339.001
[]	TRINITY_DN743_c0_g1	312	257	0.279778	55	0.679657	55.0007
[UP]	TRINITY_DN338_c0_g1	682	318	1.10074	364	0.968346	364.002
[UP]	TRINITY_DN386_c0_g1	335	138	1.27949	197	0.954581	197.004
[]	TRINITY_DN1896_c0_g1	295	213	0.469862	82	0.843205	82.0013
[UP]	TRINITY_DN228_c0_g1	880	107	3.03989	773	0.986822	773.006
[]	TRINITY_DN496_c0_g1	1878	1920	-0.0319092	42	0.127529	-42
[DOWN]	TRINITY_DN1913_c0_g1	37	701	-4.24382	664	0.98426	-664.014
[UP]	TRINITY_DN1082_c0_g1	423	103	2.03801	320	0.970473	320.006
[]	TRINITY_DN2144_c0_g1	366	272	0.428237	94	0.836822	94.001
[UP]	TRINITY_DN1765_c0_g1	560	184	1.60572	376	0.972601	376.003
[UP]	TRINITY_DN2254_c0_g1	3700	1375	1.42809	2325	0.994985	2325
[]	TRINITY_DN839_c0_g1	342	315	0.118644	27	0.366001	27.0003
[]	TRINITY_DN1529_c0_g1	119	152	-0.35311	33	0.668172	-33.0019
[UP]	TRINITY_DN1875_c0_g1	250	43	2.53952	207	0.959661	207.016
[UP]	TRINITY_DN2318_c0_g1	1240	328	1.91857	912	0.988189	912.002
[UP]	TRINITY_DN1120_c0_g1	228	69	1.72437	159	0.949544	159.009
[UP]	TRINITY_DN2332_c0_g1	395	147	1.42604	248	0.962332	248.004
[DOWN]	TRINITY_DN2428_c0_g1	223	387	-0.79529	164	0.93617	-164.002
[UP]	TRINITY_DN917_c0_g1	1001	338	1.56635	663	0.981589	663.002
[UP]	TRINITY_DN2490_c0_g1	911	265	1.78146	646	0.982219	646.002
[UP]	TRINITY_DN1591_c0_g1	490	224	1.12928	266	0.961463	266.002
[]	TRINITY_DN1639_c0_g1	1410	1561	-0.146775	151	0.509205	-151
[UP]	TRINITY_DN574_c0_g1	359	112	1.68049	247	0.963417	247.006
[UP]	TRINITY_DN2222_c0_g1	1720	507	1.76235	1213	0.991598	1213
[UP]	TRINITY_DN807_c0_g1	440	137	1.68333	303	0.968085	303.005
[]	TRINITY_DN10_c0_g1	50760	55354	-0.124996	4594	0.453626	-4594
[DOWN]	TRINITY_DN89_c1_g1	56073	125062	-1.15727	68989	0.994985	-68989
[UP]	TRINITY_DN2032_c0_g1	610	261	1.22476	349	0.969062	349.002
[UP]	TRINITY_DN359_c0_g1	3767	898	2.06863	2869	0.997699	2869
[UP]	TRINITY_DN169_c0_g1	3017	683	2.14316	2334	0.997221	2334
[UP]	TRINITY_DN185_c0_g1	3529	325	3.44075	3204	0.998654	3204
[]	TRINITY_DN1829_c0_g1	2435	2176	0.162243	259	0.543118	259
[UP]	TRINITY_DN2085_c0_g1	1970	295	2.73941	1675	0.995832	1675
[]	TRINITY_DN775_c0_g1	296	245	0.272815	51	0.659878	51.0007
[UP]	TRINITY_DN748_c0_g1	1660	1079	0.621488	581	0.948176	581
[DOWN]	TRINITY_DN1856_c0_g1	203	336	-0.726982	133	0.922102	-133.002
[UP]	TRINITY_DN555_c0_g1	616	16	5.26679	600	0.98287	600.023
[UP]	TRINITY_DN708_c0_g1	1499	647	1.21216	852	0.983977	852.001
[UP]	TRINITY_DN2206_c0_g1	16703	10783	0.631349	5920	0.9665	5920
[]	TRINITY_DN1891_c0_g1	605	816	-0.431634	211	0.873708	-211
[UP]	TRINITY_DN2444_c0_g1	2380	523	2.18608	1857	0.996049	1857
[]	TRINITY_DN944_c0_g1	739	687	0.105264	52	0.373882	52.0001
[UP]	TRINITY_DN2201_c0_g1	15486	5285	1.55099	10201	0.99683	10201
[UP]	TRINITY_DN528_c0_g1	1516	473	1.68036	1043	0.989818	1043
[UP]	TRINITY_DN2259_c0_g1	439	251	0.806534	188	0.942358	188.002
[UP]	TRINITY_DN97_c0_g1	3504	1317	1.41175	2187	0.994464	2187
[]	TRINITY_DN834_c0_g1	680	578	0.234465	102	0.65673	102
[DOWN]	TRINITY_DN2149_c0_g1	1195	1859	-0.637516	664	0.952909	-664
[DOWN]	TRINITY_DN1596_c0_g1	3285	8731	-1.41025	5446	0.99594	-5446
[UP]	TRINITY_DN2495_c0_g1	237	59	2.0061	178	0.954516	178.011
[UP]	TRINITY_DN469_c0_g1	4560	1974	1.20791	2586	0.993574	2586
[UP]	TRINITY_DN2039_c0_g1	960	131	2.87347	829	0.987972	829.005
[UP]	TRINITY_DN724_c0_g1	1097	650	0.755052	447	0.959661	447.001
[UP]	TRINITY_DN2275_c0_g1	962	553	0.798757	409	0.960378	409.001
[UP]	TRINITY_DN381_c0_g1	1261	259	2.28354	1002	0.99023	1002
[UP]	TRINITY_DN429_c0_g1	383	62	2.627	321	0.970886	321.011
[]	TRINITY_DN1486_c0_g1	689	548	0.330328	141	0.794659	141
[UP]	TRINITY_DN2385_c0_g1	403	182	1.14684	221	0.956882	221.003
[]	TRINITY_DN491_c0_g1	939	844	0.153882	95	0.496613	95.0001
[UP]	TRINITY_DN1376_c0_g1	608	43	3.82166	565	0.981828	565.013
[DOWN]	TRINITY_DN25_c0_g1	16901	45772	-1.43736	28871	0.997004	-28871
[UP]	TRINITY_DN2165_c0_g1	1845	576	1.67948	1269	0.991945	1269
[UP]	TRINITY_DN963_c0_g1	1803	146	3.62636	1657	0.99607	1657
[DOWN]	TRINITY_DN1749_c0_g1	143	250	-0.805913	107	0.916696	-107.003
[DOWN]	TRINITY_DN2273_c0_g1	428	1209	-1.49813	781	0.984412	-781.001
[]	TRINITY_DN2407_c0_g1	774	666	0.216811	108	0.642249	108
[UP]	TRINITY_DN855_c0_g1	1046	281	1.89624	765	0.985432	765.002
[UP]	TRINITY_DN78_c0_g1	13512	6562	1.04203	6950	0.992792	6950
[]	TRINITY_DN249_c0_g1	682	581	0.231234	101	0.656101	101
[UP]	TRINITY_DN553_c0_g1	625	19	5.03978	606	0.982979	606.021
[UP]	TRINITY_DN1650_c0_g1	265	123	1.10733	142	0.940795	142.004
[UP]	TRINITY_DN445_c0_g1	1538	618	1.31538	920	0.986235	920.001
[UP]	TRINITY_DN550_c0_g1	3408	1781	0.936238	1627	0.985758	1627
[UP]	TRINITY_DN684_c0_g1	754	243	1.63361	511	0.978463	511.003
[UP]	TRINITY_DN2552_c0_g1	516	235	1.13471	281	0.962809	281.002
[UP]	TRINITY_DN1097_c0_g1	1419	55	4.6893	1364	0.994312	1364.01
[UP]	TRINITY_DN794_c0_g1	393	142	1.46864	251	0.962657	251.004
[UP]	TRINITY_DN990_c0_g1	396	72	2.45943	324	0.970864	324.009
[UP]	TRINITY_DN2208_c0_g1	1435	280	2.35755	1155	0.992076	1155
[UP]	TRINITY_DN2442_c0_g1	684	194	1.81794	490	0.978007	490.003
[UP]	TRINITY_DN523_c0_g1	2307	855	1.43202	1452	0.992054	1452
[UP]	TRINITY_DN1786_c0_g1	305	123	1.31015	182	0.952171	182.005
[UP]	TRINITY_DN1309_c0_g1	349	86	2.02082	263	0.965632	263.008
[]	TRINITY_DN880_c0_g1	1199	965	0.313231	234	0.793291	234
[UP]	TRINITY_DN1481_c0_g1	535	328	0.705843	207	0.937429	207.001
[UP]	TRINITY_DN1676_c0_g1	3316	23	7.17167	3293	0.998719	3293.01
[]	TRINITY_DN354_c0_g1	486	342	0.50696	144	0.889948	144.001
[UP]	TRINITY_DN832_c0_g1	563	212	1.40907	351	0.970061	351.003
[]	TRINITY_DN1404_c0_g1	1210	1055	0.197764	155	0.617911	155
[DOWN]	TRINITY_DN1514_c0_g1	379	1237	-1.70658	858	0.987082	-858.002
[UP]	TRINITY_DN1371_c0_g1	462	226	1.03157	236	0.957121	236.002
[UP]	TRINITY_DN166_c0_g1	9909	3107	1.67322	6802	0.997482	6802
[UP]	TRINITY_DN2270_c0_g1	1692	23	6.20095	1669	0.996157	1669.01
[UP]	TRINITY_DN1419_c0_g1	371	89	2.05954	282	0.967412	282.008
[]	TRINITY_DN2538_c0_g1	200	128	0.643856	72	0.870799	72.0029
[UP]	TRINITY_DN1982_c0_g1	1396	448	1.63973	948	0.98832	948.001
[]	TRINITY_DN2112_c0_g1	1824	1677	0.121223	147	0.42601	147
[DOWN]	TRINITY_DN276_c0_g1	115	4945	-5.42626	4830	0.999153	-4830
[]	TRINITY_DN745_c0_g1	239	236	0.0182238	3	0.0706687	3.00006
[UP]	TRINITY_DN1859_c0_g1	320	161	0.991011	159	0.941641	159.003
[]	TRINITY_DN1872_c0_g1	1470	1146	0.359209	324	0.844724	324
[]	TRINITY_DN2002_c0_g1	2374	2234	0.0876907	140	0.338428	140
[UP]	TRINITY_DN1066_c0_g1	831	221	1.9108	610	0.981806	610.003
[]	TRINITY_DN1980_c0_g1	185	179	0.0475657	6	0.144855	6.00019
[]	TRINITY_DN2383_c0_g1	2410	2069	0.2201	341	0.67538	341
[]	TRINITY_DN2190_c0_g1	1118	1395	-0.319345	277	0.807078	-277
[UP]	TRINITY_DN274_c0_g1	826	491	0.750419	335	0.953343	335.001
[UP]	TRINITY_DN633_c0_g1	2118	391	2.43746	1727	0.995897	1727
[]	TRINITY_DN1397_c0_g1	1148	1384	-0.269721	236	0.744876	-236
[UP]	TRINITY_DN76_c0_g1	2400	1339	0.841878	1061	0.978181	1061
[UP]	TRINITY_DN2517_c0_g1	1366	210	2.7015	1156	0.992249	1156
[UP]	TRINITY_DN1760_c0_g1	538	113	2.25128	425	0.976335	425.006
[]	TRINITY_DN2163_c0_g1	683	680	0.00635083	3	0.0502388	3.00001
[UP]	TRINITY_DN1540_c0_g1	472	69	2.77412	403	0.975771	403.01
[UP]	TRINITY_DN663_c0_g1	749	527	0.507163	222	0.904928	222.001
[UP]	TRINITY_DN297_c0_g1	6938	3947	0.813763	2991	0.983782	2991
[DOWN]	TRINITY_DN1593_c0_g1	1010	1488	-0.559019	478	0.933825	-478
[DOWN]	TRINITY_DN223_c0_g1	740	1164	-0.653494	424	0.947373	-424.001
[DOWN]	TRINITY_DN466_c0_g1	218	348	-0.674759	130	0.914742	-130.002
[]	TRINITY_DN2018_c0_g1	227	177	0.358943	50	0.738624	50.0013
[UP]	TRINITY_DN494_c0_g1	809	161	2.32908	648	0.983391	648.004
[UP]	TRINITY_DN2128_c0_g1	374	168	1.15458	206	0.95495	206.003
[]	TRINITY_DN1345_c0_g1	549	456	0.267772	93	0.708055	93.0004
[UP]	TRINITY_DN333_c0_g1	1347	530	1.34569	817	0.984564	817.001
[UP]	TRINITY_DN384_c0_g1	3189	1096	1.54086	2093	0.994855	2093
[UP]	TRINITY_DN1918_c0_g1	5400	2562	1.07569	2838	0.992553	2838
[UP]	TRINITY_DN576_c0_g1	3368	649	2.3756	2719	0.997829	2719
[UP]	TRINITY_DN1235_c0_g1	1400	616	1.18442	784	0.982436	784.001
[UP]	TRINITY_DN2238_c0_g1	1038	303	1.77642	735	0.984477	735.002
[UP]	TRINITY_DN686_c0_g1	1050	258	2.02495	792	0.986626	792.003
[]	TRINITY_DN443_c0_g1	1376	1280	0.104337	96	0.363417	96.0001
[UP]	TRINITY_DN1125_c0_g1	616	165	1.90046	451	0.976878	451.004
[UP]	TRINITY_DN2348_c0_g1	554	324	0.773892	230	0.94531	230.001
[UP]	TRINITY_DN802_c0_g1	499	67	2.89681	432	0.976965	432.01
[UP]	TRINITY_DN113_c0_g1	21343	458	5.54227	20885	0.999761	20885
[UP]	TRINITY_DN2050_c0_g1	807	309	1.38496	498	0.976531	498.002
[UP]	TRINITY_DN1176_c0_g1	1118	720	0.634851	398	0.942987	398.001
[UP]	TRINITY_DN187_c0_g1	1953	240	3.02459	1713	0.996222	1713
[UP]	TRINITY_DN134_c0_g1	11697	2146	2.44642	9551	0.998914	9551
[]	TRINITY_DN1762_c0_g1	150	213	-0.505891	63	0.832132	-63.002
[]	TRINITY_DN1156_c0_g1	359	366	-0.0278598	7	0.108988	-7.00006
[]	TRINITY_DN1281_c0_g1	2590	3162	-0.287885	572	0.788298	-572
[UP]	TRINITY_DN740_c0_g1	2348	1612	0.542581	736	0.936366	736
[]	TRINITY_DN1840_c0_g1	3850	5082	-0.400538	1232	0.890686	-1232
[DOWN]	TRINITY_DN41_c0_g1	21860	50865	-1.21838	29005	0.995636	-29005
[UP]	TRINITY_DN1936_c0_g1	1945	539	1.85141	1406	0.993139	1406
[UP]	TRINITY_DN2531_c0_g1	576	77	2.90314	499	0.979483	499.008
[UP]	TRINITY_DN1214_c0_g1	4169	3078	0.437708	1091	0.909596	1091
[UP]	TRINITY_DN94_c0_g1	8358	1553	2.4281	6805	0.998741	6805
[DOWN]	TRINITY_DN2083_c0_g1	673	1409	-1.06599	736	0.980243	-736.001
[UP]	TRINITY_DN1435_c0_g1	307	120	1.3552	187	0.953713	187.005
[UP]	TRINITY_DN1893_c0_g1	731	266	1.45845	465	0.975792	465.002
[]	TRINITY_DN1392_c0_g1	896	1120	-0.321928	224	0.801911	-224
[UP]	TRINITY_DN773_c0_g1	496	127	1.96551	369	0.972818	369.005
[]	TRINITY_DN2479_c0_g1	2416	2363	0.0320008	53	0.128571	53
[DOWN]	TRINITY_DN292_c0_g1	1978	4166	-1.07462	2188	0.991815	-2188
[UP]	TRINITY_DN668_c0_g1	745	468	0.670732	277	0.940013	277.001
[DOWN]	TRINITY_DN303_c0_g1	412	1054	-1.35516	642	0.980417	-642.001
[]	TRINITY_DN1109_c0_g1	3685	3496	0.0759594	189	0.308511	189
[UP]	TRINITY_DN1450_c0_g1	833	475	0.810389	358	0.958836	358.001
[UP]	TRINITY_DN225_c0_g1	3495	1456	1.26328	2039	0.993422	2039
[UP]	TRINITY_DN1219_c0_g1	969	209	2.21299	760	0.986018	760.003
[UP]	TRINITY_DN1488_c0_g1	1060	365	1.5381	695	0.982631	695.002
[UP]	TRINITY_DN413_c0_g1	3275	324	3.33743	2951	0.99848	2951
[UP]	TRINITY_DN1045_c0_g1	864	539	0.680746	325	0.945528	325.001
[UP]	TRINITY_DN2257_c0_g1	558	169	1.72324	389	0.973491	389.004
[UP]	TRINITY_DN2147_c0_g1	739	523	0.498763	216	0.900673	216.001
[]	TRINITY_DN1714_c0_g1	117	80	0.548437	37	0.761268	37.0041
[UP]	TRINITY_DN1123_c0_g1	733	96	2.93271	637	0.983348	637.007
[DOWN]	TRINITY_DN1604_c0_g1	1101	4189	-1.92779	3088	0.997351	-3088
[UP]	TRINITY_DN630_c0_g1	1150	460	1.32193	690	0.981741	690.001
[UP]	TRINITY_DN2193_c0_g1	6371	2013	1.66217	4358	0.997243	4358
[UP]	TRINITY_DN1266_c0_g1	695	208	1.74043	487	0.977768	487.003
[UP]	TRINITY_DN1950_c0_g1	650	151	2.10589	499	0.979071	499.004
[]	TRINITY_DN244_c0_g1	1264	1466	-0.213889	202	0.645028	-202
[UP]	TRINITY_DN27_c0_g1	13807	8508	0.698508	5299	0.975554	5299
[UP]	TRINITY_DN1046_c0_g1	6457	1818	1.82851	4639	0.997547	4639
[UP]	TRINITY_DN2160_c0_g1	522	318	0.715023	204	0.938168	204.001
[UP]	TRINITY_DN850_c0_g1	1943	540	1.84725	1403	0.993139	1403
[]	TRINITY_DN1324_c0_g1	845	921	-0.12425	76	0.411007	-76.0001
[UP]	TRINITY_DN1603_c0_g1	3415	1296	1.39782	2119	0.994268	2119
[]	TRINITY_DN335_c0_g1	1828	1579	0.211255	249	0.649935	249
[UP]	TRINITY_DN1099_c0_g1	616	179	1.78297	437	0.975988	437.004
[]	TRINITY_DN1282_c0_g1	36255	27555	0.395866	8700	0.896678	8700
[]	TRINITY_DN1325_c0_g1	1192	1353	-0.182778	161	0.578485	-161
[DOWN]	TRINITY_DN2421_c0_g1	24271	44379	-0.870644	20108	0.987603	-20108
[UP]	TRINITY_DN1730_c0_g1	674	415	0.699637	259	0.94238	259.001
[]	TRINITY_DN1931_c0_g1	327	294	0.153474	33	0.441989	33.0004
[]	TRINITY_DN1560_c0_g1	644	516	0.31969	128	0.781785	128
[DOWN]	TRINITY_DN46_c0_g1	3145	5271	-0.745017	2126	0.978767	-2126
[UP]	TRINITY_DN1104_c0_g1	681	385	0.822796	296	0.95495	296.001
[DOWN]	TRINITY_DN2316_c0_g1	124	307	-1.3079	183	0.952453	-183.005
[]	TRINITY_DN2369_c0_g1	570	550	0.0515303	20	0.183977	20.0001
[UP]	TRINITY_DN2362_c0_g1	610	200	1.60881	410	0.974577	410.003
[]	TRINITY_DN2426_c0_g1	1202	1318	-0.132913	116	0.449544	-116
[UP]	TRINITY_DN2472_c0_g1	949	374	1.34337	575	0.978789	575.002
[UP]	TRINITY_DN2536_c0_g1	864	197	2.13284	667	0.98376	667.003
[UP]	TRINITY_DN1609_c0_g1	4819	711	2.76081	4108	0.998632	4108
[UP]	TRINITY_DN995_c0_g1	503	174	1.53147	329	0.969084	329.004
[]	TRINITY_DN1561_c0_g1	645	467	0.465877	178	0.884216	178.001
[DOWN]	TRINITY_DN2252_c0_g1	232	438	-0.916806	206	0.949218	-206.002
[]	TRINITY_DN885_c0_g1	726	526	0.464907	200	0.883869	200.001
[UP]	TRINITY_DN1671_c0_g1	1120	190	2.55943	930	0.989318	930.004
[]	TRINITY_DN1719_c0_g1	1834	2466	-0.427179	632	0.896505	-632
[UP]	TRINITY_DN504_c0_g1	299	135	1.14719	164	0.947069	164.004
[UP]	TRINITY_DN2142_c0_g1	251	47	2.41695	204	0.959227	204.014
[UP]	TRINITY_DN1451_c0_g1	561	171	1.714	390	0.973535	390.004
[]	TRINITY_DN133_c0_g1	415	534	-0.363728	119	0.811442	-119.001
[UP]	TRINITY_DN1824_c0_g1	746	87	3.10009	659	0.983999	659.007
[UP]	TRINITY_DN2037_c0_g1	529	210	1.33288	319	0.967694	319.003
[DOWN]	TRINITY_DN888_c0_g1	628	1068	-0.766075	440	0.959965	-440.001
[]	TRINITY_DN1061_c0_g1	179	253	-0.499178	74	0.844442	-74.0017
[UP]	TRINITY_DN2195_c0_g1	311	51	2.60835	260	0.965762	260.013
[]	TRINITY_DN2198_c0_g1	150	135	0.152003	15	0.361485	15.0008
[DOWN]	TRINITY_DN1716_c0_g1	303	1091	-1.84826	788	0.985714	-788.002
[DOWN]	TRINITY_DN180_c0_g1	886	1247	-0.493083	361	0.910204	-361
[]	TRINITY_DN1215_c0_g1	2047	1984	0.0450991	63	0.197503	63
[]	TRINITY_DN1670_c0_g1	201	303	-0.592122	102	0.890013	-102.002
[]	TRINITY_DN1107_c0_g1	1065	986	0.111194	79	0.385627	79.0001
[DOWN]	TRINITY_DN2203_c0_g1	1934	2703	-0.482974	769	0.918432	-769
[UP]	TRINITY_DN1608_c0_g1	630	401	0.65175	229	0.933391	229.001
[UP]	TRINITY_DN1713_c0_g1	1025	466	1.13722	559	0.976574	559.001
[]	TRINITY_DN1545_c0_g1	71556	56483	0.341256	15073	0.85634	15073
[UP]	TRINITY_DN92_c0_g1	55385	5883	3.23487	49502	0.99987	49502
[UP]	TRINITY_DN1340_c0_g1	1195	510	1.22844	685	0.980829	685.001
[UP]	TRINITY_DN949_c0_g1	888	358	1.3106	530	0.977269	530.002
[UP]	TRINITY_DN1655_c0_g1	1358	237	2.51852	1121	0.991772	1121
[UP]	TRINITY_DN241_c0_g1	999	153	2.70695	846	0.988211	846.004
[UP]	TRINITY_DN1598_c0_g1	833	335	1.31416	498	0.97601	498.002
[DOWN]	TRINITY_DN2364_c0_g1	153	384	-1.32757	231	0.959792	-231.004
[UP]	TRINITY_DN2477_c0_g1	452	157	1.52556	295	0.966652	295.004
[DOWN]	TRINITY_DN1172_c0_g1	419	2259	-2.43066	1840	0.996222	-1840
[UP]	TRINITY_DN1329_c0_g1	635	435	0.545741	200	0.911594	200.001
[UP]	TRINITY_DN1230_c0_g1	465	190	1.29123	275	0.963352	275.003
[UP]	TRINITY_DN448_c0_g1	2769	1089	1.34636	1680	0.992792	1680
[DOWN]	TRINITY_DN681_c0_g1	86	183	-1.08944	97	0.919757	-97.0061
[UP]	TRINITY_DN1391_c0_g1	1339	338	1.98606	1001	0.989622	1001
[UP]	TRINITY_DN40_c0_g1	78134	55030	0.505732	23104	0.94277	23104
[DOWN]	TRINITY_DN619_c0_g1	99	1081	-3.44879	982	0.990556	-982.006
[UP]	TRINITY_DN1268_c0_g1	522	172	1.60164	350	0.971494	350.004
[]	TRINITY_DN1985_c0_g1	953	962	-0.0135607	9	0.0556882	-9.00001
[]	TRINITY_DN2034_c0_g1	1320	1771	-0.424026	451	0.886474	-451
[DOWN]	TRINITY_DN1439_c0_g1	527	993	-0.913991	466	0.967607	-466.001
[UP]	TRINITY_DN1158_c0_g1	1103	406	1.44188	697	0.982479	697.001
[DOWN]	TRINITY_DN118_c0_g1	1211	2354	-0.958915	1143	0.982696	-1143
[UP]	TRINITY_DN509_c0_g1	598	414	0.530515	184	0.904581	184.001
[UP]	TRINITY_DN1606_c0_g1	3042	554	2.45706	2488	0.99759	2488
[UP]	TRINITY_DN617_c0_g1	1223	864	0.501321	359	0.91307	359
[UP]	TRINITY_DN1987_c0_g1	1529	179	3.09456	1350	0.994116	1350
[UP]	TRINITY_DN2533_c0_g1	446	188	1.24631	258	0.961767	258.003
[UP]	TRINITY_DN182_c0_g1	20095	8592	1.22577	11503	0.995245	11503
[UP]	TRINITY_DN1171_c0_g1	1959	809	1.27591	1150	0.988624	1150
[UP]	TRINITY_DN1934_c0_g1	446	220	1.01954	226	0.955862	226.002
[UP]	TRINITY_DN43_c0_g1	10148	5537	0.874019	4611	0.986887	4611
[]	TRINITY_DN2313_c0_g1	1709	2107	-0.302038	398	0.794594	-398
[]	TRINITY_DN290_c0_g1	370	286	0.37151	84	0.796591	84.0008
[]	TRINITY_DN998_c0_g1	384	339	0.179821	45	0.519279	45.0004
[UP]	TRINITY_DN2088_c0_g1	1090	232	2.23213	858	0.988037	858.003
[UP]	TRINITY_DN2196_c0_g1	2690	1120	1.26411	1570	0.991706	1570
[UP]	TRINITY_DN558_c0_g1	988	480	1.04148	508	0.973773	508.001
[UP]	TRINITY_DN1826_c0_g1	1051	229	2.19834	822	0.987408	822.003
[UP]	TRINITY_DN2474_c0_g1	2092	1257	0.734898	835	0.967238	835
[UP]	TRINITY_DN1217_c0_g1	415	201	1.04592	214	0.95469	214.003
[UP]	TRINITY_DN1327_c0_g1	522	234	1.15754	288	0.963591	288.002
[UP]	TRINITY_DN1437_c0_g1	527	334	0.657955	193	0.929353	193.001
[]	TRINITY_DN1547_c0_g1	435	521	-0.260268	86	0.691403	-86.0004
[UP]	TRINITY_DN1657_c0_g1	383	135	1.50438	248	0.962505	248.005
[UP]	TRINITY_DN2475_c0_g1	1168	597	0.968237	571	0.972449	571.001
[UP]	TRINITY_DN947_c0_g1	1055	272	1.95556	783	0.985845	783.002
[UP]	TRINITY_DN2365_c0_g1	331	12	4.78572	319	0.971103	319.036
[]	TRINITY_DN1767_c0_g1	305	301	0.0190458	4	0.0757273	4.00005
[UP]	TRINITY_DN727_c0_g1	1281	562	1.18863	719	0.981068	719.001
[UP]	TRINITY_DN1877_c0_g1	808	560	0.528928	248	0.9132	248.001
[UP]	TRINITY_DN197_c0_g1	1817	725	1.32551	1092	0.988624	1092
[]	TRINITY_DN409_c0_g1	1976	1859	0.0880562	117	0.335975	117
[UP]	TRINITY_DN2060_c0_g1	1277	508	1.32986	769	0.983413	769.001
[UP]	TRINITY_DN1536_c0_g1	758	281	1.43163	477	0.976205	477.002
[]	TRINITY_DN340_c0_g1	2382	2849	-0.258282	467	0.746678	-467
[UP]	TRINITY_DN750_c0_g1	876	324	1.43494	552	0.978723	552.002
[]	TRINITY_DN2378_c0_g1	61381	71394	-0.218011	10013	0.701411	-10013
[]	TRINITY_DN2496_c0_g1	630	670	-0.0888093	40	0.31396	-40.0001
[UP]	TRINITY_DN1126_c0_g1	1453	87	4.06188	1366	0.99429	1366.01
[UP]	TRINITY_DN1418_c0_g1	1903	778	1.29043	1125	0.988428	1125
[UP]	TRINITY_DN2129_c0_g1	4601	2287	1.00849	2314	0.991099	2314
[UP]	TRINITY_DN1785_c0_g1	1363	158	3.10879	1205	0.992987	1205
[UP]	TRINITY_DN2521_c0_g1	554	322	0.782825	232	0.946461	232.001
[UP]	TRINITY_DN1405_c0_g1	414	218	0.925303	196	0.947677	196.002
[]	TRINITY_DN1480_c0_g1	530	680	-0.359542	150	0.822319	-150
[]	TRINITY_DN184_c0_g1	452	349	0.373096	103	0.80977	103.001
[UP]	TRINITY_DN2191_c0_g1	361	95	1.926	266	0.965393	266.007
[]	TRINITY_DN881_c0_g1	984	797	0.304079	187	0.776118	187
[]	TRINITY_DN1946_c0_g1	382	270	0.500613	112	0.873383	112.001
[]	TRINITY_DN222_c0_g1	10679	11453	-0.100949	774	0.387495	-774
[DOWN]	TRINITY_DN1257_c0_g1	194	569	-1.55237	375	0.971711	-375.003
[UP]	TRINITY_DN658_c0_g1	503	86	2.54815	417	0.976227	417.008
[UP]	TRINITY_DN2116_c0_g1	2181	1492	0.547742	689	0.937755	689
[UP]	TRINITY_DN248_c0_g1	1093	513	1.09126	580	0.976704	580.001
[UP]	TRINITY_DN801_c0_g1	1478	578	1.3545	900	0.985931	900.001
[]	TRINITY_DN1815_c0_g1	509	354	0.523916	155	0.895289	155.001
[UP]	TRINITY_DN819_c0_g1	1681	214	2.97364	1467	0.994703	1467
[]	TRINITY_DN2526_c0_g1	490	364	0.428843	126	0.853604	126.001
[DOWN]	TRINITY_DN1100_c0_g1	642	1001	-0.640797	359	0.942314	-359.001
[]	TRINITY_DN2124_c0_g1	36825	46018	-0.321513	9193	0.838971	-9193
[UP]	TRINITY_DN2242_c0_g1	253	142	0.833246	111	0.919518	111.003
[UP]	TRINITY_DN2408_c0_g1	507	82	2.62829	425	0.976704	425.008
[]	TRINITY_DN937_c0_g1	316	399	-0.336464	83	0.773556	-83.0007
[UP]	TRINITY_DN1531_c0_g1	519	186	1.48043	333	0.969214	333.003
[]	TRINITY_DN1659_c0_g1	290	199	0.543284	91	0.871407	91.0016
[UP]	TRINITY_DN1070_c0_g1	628	75	3.0658	553	0.981459	553.008
[]	TRINITY_DN2470_c0_g1	1074	904	0.248599	170	0.707946	170
[UP]	TRINITY_DN2373_c0_g1	322	110	1.54956	212	0.958142	212.006
[UP]	TRINITY_DN214_c0_g1	3100	184	4.07449	2916	0.998459	2916
[UP]	TRINITY_DN1341_c0_g1	1302	198	2.71716	1104	0.991793	1104
[DOWN]	TRINITY_DN1544_c0_g1	8933	12540	-0.489321	3607	0.93528	-3607
[UP]	TRINITY_DN2183_c0_g1	5365	2674	1.00458	2691	0.991533	2691
[UP]	TRINITY_DN1121_c0_g1	606	107	2.50171	499	0.97931	499.006
[]	TRINITY_DN1105_c0_g1	683	924	-0.436007	241	0.881828	-241
[UP]	TRINITY_DN522_c0_g1	293	126	1.21748	167	0.948611	167.004
[UP]	TRINITY_DN1354_c0_g1	2885	1844	0.645733	1041	0.961898	1041
[]	TRINITY_DN1718_c0_g1	292	268	0.123735	24	0.35799	24.0003
[]	TRINITY_DN463_c0_g1	535	408	0.39097	127	0.832783	127.001
[]	TRINITY_DN886_c0_g1	782	784	-0.00368505	2	0.0291793	-2
[UP]	TRINITY_DN653_c0_g1	514	196	1.39091	318	0.967781	318.003
[DOWN]	TRINITY_DN96_c0_g1	27045	36952	-0.450291	9907	0.920712	-9907
[UP]	TRINITY_DN1780_c0_g1	3484	931	1.90389	2553	0.99683	2553
[DOWN]	TRINITY_DN1793_c0_g1	8492	11727	-0.465658	3235	0.927703	-3235
[DOWN]	TRINITY_DN1134_c0_g1	431	661	-0.616962	230	0.928919	-230.001
[UP]	TRINITY_DN1485_c0_g1	749	393	0.930436	356	0.962983	356.001
[UP]	TRINITY_DN1823_c0_g1	422	119	1.82628	303	0.968281	303.006
[]	TRINITY_DN227_c0_g1	973	1119	-0.201698	146	0.616066	-146
[]	TRINITY_DN806_c0_g1	925	764	0.275881	161	0.746461	161
[]	TRINITY_DN1798_c0_g1	127	83	0.613645	44	0.803105	44.0043
[]	TRINITY_DN243_c0_g1	2914	3239	-0.152548	325	0.523274	-325
[UP]	TRINITY_DN1400_c0_g1	597	188	1.667	409	0.974577	409.003
[UP]	TRINITY_DN1139_c0_g1	476	149	1.67565	327	0.9698	327.004
[UP]	TRINITY_DN1810_c0_g1	1267	860	0.559008	407	0.930981	407
[DOWN]	TRINITY_DN1938_c0_g1	265	694	-1.38894	429	0.973925	-429.002
[]	TRINITY_DN1359_c0_g1	6943	5253	0.402418	1690	0.89353	1690
[DOWN]	TRINITY_DN1388_c0_g1	122	428	-1.81073	306	0.968476	-306.005
[]	TRINITY_DN2403_c0_g1	634	461	0.459716	173	0.879179	173.001
[UP]	TRINITY_DN1075_c0_g1	227	85	1.41716	142	0.943356	142.007
[UP]	TRINITY_DN150_c0_g1	2413	1478	0.707182	935	0.967238	935
[UP]	TRINITY_DN2247_c0_g1	623	232	1.42511	391	0.97234	391.003
[UP]	TRINITY_DN1764_c0_g1	5370	1102	2.2848	4268	0.998285	4268
[UP]	TRINITY_DN932_c0_g1	526	251	1.06738	275	0.961311	275.002
[UP]	TRINITY_DN1228_c0_g1	4496	589	2.9323	3907	0.998654	3907
[]	TRINITY_DN1346_c0_g1	171	126	0.440573	45	0.763374	45.0022
[UP]	TRINITY_DN2027_c0_g1	153	26	2.55695	127	0.940556	127.026
[UP]	TRINITY_DN1844_c0_g1	1561	459	1.7659	1102	0.990447	1102
[]	TRINITY_DN1041_c0_g1	75775	93545	-0.303939	17770	0.818541	-17770
[UP]	TRINITY_DN387_c0_g1	386	178	1.11672	208	0.955037	208.003
[]	TRINITY_DN1726_c0_g1	606	489	0.309483	117	0.767282	117
[]	TRINITY_DN2250_c0_g1	1194	898	0.411015	296	0.86967	296
[]	TRINITY_DN878_c0_g1	745	887	-0.251694	142	0.701476	-142
[]	TRINITY_DN219_c0_g1	1996	1483	0.428593	513	0.893356	513
[]	TRINITY_DN966_c0_g1	364	299	0.283793	65	0.695549	65.0006
[DOWN]	TRINITY_DN2158_c0_g1	1441	3230	-1.16446	1789	0.991598	-1789
[UP]	TRINITY_DN2213_c0_g1	2208	618	1.83706	1590	0.994225	1590
[UP]	TRINITY_DN2437_c0_g1	1653	345	2.26042	1308	0.993248	1308
[UP]	TRINITY_DN1477_c0_g1	338	69	2.29235	269	0.966196	269.01
[]	TRINITY_DN1756_c0_g1	414	281	0.559061	133	0.897937	133.001
[UP]	TRINITY_DN1638_c0_g1	322	143	1.17105	179	0.950695	179.004
[DOWN]	TRINITY_DN307_c0_g1	1105	1932	-0.806049	827	0.973469	-827
[]	TRINITY_DN2188_c0_g1	927	762	0.282778	165	0.747178	165
[UP]	TRINITY_DN848_c0_g1	2109	328	2.68479	1781	0.996222	1781
[DOWN]	TRINITY_DN2349_c0_g1	2708	6311	-1.22064	3603	0.994551	-3603
[UP]	TRINITY_DN1565_c0_g1	425	97	2.13141	328	0.970864	328.007
[UP]	TRINITY_DN1620_c0_g1	1364	251	2.44208	1113	0.991706	1113
[UP]	TRINITY_DN2331_c0_g1	6276	1490	2.07453	4786	0.998393	4786
[DOWN]	TRINITY_DN2289_c0_g1	348	643	-0.885731	295	0.957534	-295.001
[UP]	TRINITY_DN281_c0_g1	645	318	1.02027	327	0.964785	327.002
[]	TRINITY_DN1447_c0_g1	1220	1115	0.129837	105	0.447438	105
[]	TRINITY_DN1290_c0_g1	883	744	0.247111	139	0.700478	139
[UP]	TRINITY_DN468_c0_g1	2804	915	1.61564	1889	0.99505	1889
[UP]	TRINITY_DN1037_c0_g1	961	17	5.82093	944	0.9901	944.018
[DOWN]	TRINITY_DN1696_c0_g1	1222	2006	-0.715077	784	0.965588	-784
[UP]	TRINITY_DN2462_c0_g1	831	147	2.49903	684	0.984564	684.005
[DOWN]	TRINITY_DN661_c0_g1	1864	3961	-1.08746	2097	0.991837	-2097
[UP]	TRINITY_DN1320_c0_g1	144665	90370	0.6788	54295	0.974186	54295
[UP]	TRINITY_DN1265_c0_g1	551	47	3.55132	504	0.979939	504.013
[DOWN]	TRINITY_DN2031_c0_g1	2179	3511	-0.688216	1332	0.969388	-1332
[UP]	TRINITY_DN908_c0_g1	830	482	0.784078	348	0.956318	348.001
[]	TRINITY_DN687_c0_g1	634	484	0.389476	150	0.840469	150.001
[UP]	TRINITY_DN742_c0_g1	1740	323	2.42948	1417	0.994182	1417
[UP]	TRINITY_DN1917_c0_g1	3128	1090	1.52091	2038	0.994703	2038
[UP]	TRINITY_DN120_c0_g1	1409	742	0.925181	667	0.973904	667.001
[UP]	TRINITY_DN970_c0_g1	506	108	2.22811	398	0.975033	398.006
[DOWN]	TRINITY_DN32_c0_g1	29368	47555	-0.695352	18187	0.976053	-18187
[UP]	TRINITY_DN311_c0_g1	249	92	1.43644	157	0.947829	157.007
[]	TRINITY_DN1198_c0_g1	258	249	0.0512253	9	0.162115	9.00015
[]	TRINITY_DN75_c0_g1	1140	1324	-0.215869	184	0.66142	-184
[UP]	TRINITY_DN1887_c0_g1	425	155	1.45519	270	0.96409	270.004
[UP]	TRINITY_DN569_c0_g1	362	157	1.20523	205	0.955254	205.004
[UP]	TRINITY_DN163_c0_g1	1925	970	0.988802	955	0.980634	955.001
[UP]	TRINITY_DN159_c0_g1	22124	13991	0.661113	8133	0.970799	8133
[UP]	TRINITY_DN1286_c0_g1	297	53	2.4864	244	0.964221	244.013
[UP]	TRINITY_DN192_c0_g1	3556	1412	1.33252	2144	0.994182	2144
[UP]	TRINITY_DN2491_c0_g1	1358	202	2.74906	1156	0.992249	1156
[UP]	TRINITY_DN189_c0_g1	1493	715	1.0622	778	0.981025	778.001
[UP]	TRINITY_DN2271_c0_g1	252	154	0.710493	98	0.903539	98.0026
[]	TRINITY_DN2209_c0_g1	312	252	0.308122	60	0.719757	60.0008
[DOWN]	TRINITY_DN2429_c0_g1	2163	17831	-3.04328	15668	0.999479	-15668
[UP]	TRINITY_DN2111_c0_g1	1038	450	1.20581	588	0.97792	588.001
[UP]	TRINITY_DN1067_c0_g1	383	139	1.46226	244	0.961876	244.004
[UP]	TRINITY_DN251_c0_g1	1239	183	2.75926	1056	0.991403	1056
[UP]	TRINITY_DN501_c0_g1	4567	1535	1.57301	3032	0.996005	3032
[]	TRINITY_DN721_c0_g1	1757	1575	0.157762	182	0.53617	182
[DOWN]	TRINITY_DN2099_c0_g1	9557	21120	-1.14398	11563	0.994355	-11563
[UP]	TRINITY_DN1507_c0_g1	1196	172	2.79774	1024	0.990968	1024
[UP]	TRINITY_DN1975_c0_g1	4572	3232	0.500398	1340	0.933565	1340
[]	TRINITY_DN2052_c0_g1	2293	1711	0.422397	582	0.890708	582
[UP]	TRINITY_DN2550_c0_g1	2046	332	2.62355	1714	0.996049	1714
[UP]	TRINITY_DN629_c0_g1	254	151	0.75028	103	0.910747	103.003
[UP]	TRINITY_DN940_c0_g1	198	60	1.72247	138	0.943183	138.011
[UP]	TRINITY_DN379_c0_g1	8543	2315	1.88373	6228	0.997916	6228
[UP]	TRINITY_DN907_c0_g1	1106	431	1.35959	675	0.981372	675.001
[]	TRINITY_DN1316_c0_g1	600	569	0.0765338	31	0.278962	31.0001
[UP]	TRINITY_DN471_c0_g1	4659	1068	2.12511	3591	0.998111	3591
[DOWN]	TRINITY_DN2272_c0_g1	2826	4962	-0.81216	2136	0.982783	-2136
[UP]	TRINITY_DN2335_c0_g1	525	329	0.67423	196	0.930764	196.001
[UP]	TRINITY_DN252_c0_g1	1265	196	2.69021	1069	0.991533	1069
[UP]	TRINITY_DN370_c0_g1	2995	1459	1.03758	1536	0.989036	1536
[]	TRINITY_DN1038_c0_g1	520	711	-0.451338	191	0.878875	-191.001
[]	TRINITY_DN2217_c0_g1	251	338	-0.429336	87	0.831589	-87.0011
[]	TRINITY_DN1294_c0_g1	2037	2465	-0.275142	428	0.771407	-428
[UP]	TRINITY_DN2551_c0_g1	2950	856	1.78503	2094	0.995875	2094
[UP]	TRINITY_DN1697_c0_g1	1833	839	1.12746	994	0.985584	994.001
[]	TRINITY_DN1909_c0_g1	1701	1267	0.424967	434	0.885627	434
[UP]	TRINITY_DN1261_c0_g1	394	206	0.935551	188	0.946982	188.002
[]	TRINITY_DN310_c0_g1	1075	816	0.397696	259	0.863352	259
[]	TRINITY_DN154_c0_g1	13250	11233	0.238249	2017	0.733283	2017
[UP]	TRINITY_DN2564_c0_g1	1553	196	2.98613	1357	0.993964	1357
[UP]	TRINITY_DN1916_c0_g1	851	536	0.666926	315	0.943335	315.001
[]	TRINITY_DN61_c0_g1	26618	21056	0.338171	5562	0.855927	5562
[UP]	TRINITY_DN1287_c0_g1	1733	48	5.17409	1685	0.996201	1685.01
[]	TRINITY_DN1312_c0_g1	182	108	0.752907	74	0.885823	74.0038
[UP]	TRINITY_DN2023_c0_g1	2863	786	1.86493	2077	0.99594	2077
[UP]	TRINITY_DN688_c0_g1	432	96	2.16993	336	0.971667	336.007
[UP]	TRINITY_DN713_c0_g1	369	96	1.94251	273	0.965719	273.007
[UP]	TRINITY_DN1971_c0_g1	563	252	1.15971	311	0.965393	311.002
[UP]	TRINITY_DN1858_c0_g1	4371	1675	1.3838	2696	0.99505	2696
[UP]	TRINITY_DN746_c0_g1	4621	1116	2.04987	3505	0.998046	3505
[]	TRINITY_DN531_c0_g1	486	362	0.424967	124	0.848068	124.001
[UP]	TRINITY_DN974_c0_g1	979	276	1.82664	703	0.983891	703.002
[UP]	TRINITY_DN2159_c0_g1	2685	1759	0.610167	926	0.95393	926
[DOWN]	TRINITY_DN67_c0_g1	3878	15495	-1.99842	11617	0.998784	-11617
[DOWN]	TRINITY_DN2069_c0_g1	4454	16302	-1.87188	11848	0.998176	-11848
[UP]	TRINITY_DN1566_c0_g1	199	39	2.35122	160	0.950847	160.017
[UP]	TRINITY_DN2277_c0_g1	2148	7	8.26142	2141	0.99759	2141.02
[]	TRINITY_DN1476_c0_g1	492	367	0.422878	125	0.84848	125.001
[UP]	TRINITY_DN2285_c0_g1	14434	9767	0.563484	4667	0.953778	4667
[UP]	TRINITY_DN1624_c0_g1	272	54	2.33258	218	0.960986	218.012
[]	TRINITY_DN162_c0_g1	1532	1782	-0.218081	250	0.668823	-250
[]	TRINITY_DN1904_c0_g1	1477	1689	-0.1935	212	0.606296	-212
[]	TRINITY_DN1574_c0_g1	346	239	0.533761	107	0.879505	107.001
[UP]	TRINITY_DN1852_c0_g1	570	277	1.04108	293	0.962592	293.002
[UP]	TRINITY_DN2022_c0_g1	833	230	1.85668	603	0.981394	603.003
[]	TRINITY_DN1358_c0_g1	308	312	-0.0186157	4	0.0757273	-4.00004
[DOWN]	TRINITY_DN1632_c0_g1	2017	2809	-0.477846	792	0.918954	-792
[]	TRINITY_DN2120_c0_g1	225	257	-0.191843	32	0.504733	-32.0006
[UP]	TRINITY_DN810_c0_g1	1871	463	2.01473	1408	0.993943	1408
[UP]	TRINITY_DN1578_c0_g1	3015	1458	1.04817	1557	0.989188	1557
[]	TRINITY_DN2461_c0_g1	1859	2217	-0.254082	358	0.726661	-358
[UP]	TRINITY_DN1197_c0_g1	3194	510	2.6468	2684	0.997959	2684
[]	TRINITY_DN375_c0_g1	1836	1644	0.159356	192	0.537343	192
[UP]	TRINITY_DN382_c0_g1	3581	348	3.3632	3233	0.998654	3233
[UP]	TRINITY_DN1260_c0_g1	903	397	1.18559	506	0.975423	506.001
[DOWN]	TRINITY_DN1625_c0_g1	5169	11900	-1.203	6731	0.994594	-6731
[]	TRINITY_DN2056_c0_g1	225	232	-0.0441998	7	0.131611	-7.00014
[]	TRINITY_DN62_c0_g1	37747	29769	0.342551	7978	0.856014	7978
[DOWN]	TRINITY_DN74_c0_g1	7191	20539	-1.5141	13348	0.996874	-13348
[UP]	TRINITY_DN1903_c0_g1	413	226	0.869819	187	0.944876	187.002
[DOWN]	TRINITY_DN2218_c0_g1	144	408	-1.5025	264	0.963721	-264.004
[DOWN]	TRINITY_DN308_c0_g1	4261	9724	-1.19036	5463	0.994507	-5463
[UP]	TRINITY_DN759_c0_g1	841	258	1.70473	583	0.980786	583.002
[]	TRINITY_DN1573_c0_g1	3402	2854	0.253398	548	0.734368	548
[]	TRINITY_DN1845_c0_g1	1456	1639	-0.170805	183	0.559444	-183
[UP]	TRINITY_DN2280_c0_g1	948	342	1.47089	606	0.980156	606.002
[UP]	TRINITY_DN1637_c0_g1	1508	307	2.29633	1201	0.992445	1201
[]	TRINITY_DN2438_c0_g1	4295	4405	-0.0364839	110	0.166044	-110
[]	TRINITY_DN434_c0_g1	1630	1369	0.25175	261	0.719388	261
[UP]	TRINITY_DN712_c0_g1	1375	329	2.06327	1046	0.99086	1046
[UP]	TRINITY_DN967_c0_g1	1150	711	0.693712	439	0.952974	439.001
[UP]	TRINITY_DN1353_c0_g1	823	124	2.73055	699	0.985063	699.005
[UP]	TRINITY_DN654_c0_g1	1135	468	1.27811	667	0.980547	667.001
[UP]	TRINITY_DN747_c0_g1	448	153	1.54997	295	0.966674	295.004
[DOWN]	TRINITY_DN1579_c0_g1	3574	5128	-0.520857	1554	0.940751	-1554
[UP]	TRINITY_DN1040_c0_g1	41427	23796	0.799852	17631	0.983717	17631
[UP]	TRINITY_DN2182_c0_g1	411	203	1.01766	208	0.953561	208.002
[UP]	TRINITY_DN1857_c0_g1	118050	46021	1.35903	72029	0.996678	72029
[DOWN]	TRINITY_DN815_c0_g1	131	1696	-3.6945	1565	0.995571	-1565
[UP]	TRINITY_DN1789_c0_g1	632	76	3.05585	556	0.981546	556.008
[DOWN]	TRINITY_DN64_c1_g1	2814	6289	-1.16021	3475	0.993747	-3475
[UP]	TRINITY_DN2125_c0_g1	235	83	1.50148	152	0.946548	152.007
[]	TRINITY_DN593_c0_g1	2312	2860	-0.306874	548	0.811138	-548
[]	TRINITY_DN2115_c0_g1	226	288	-0.349746	62	0.755623	-62.001
[UP]	TRINITY_DN1532_c0_g1	1346	455	1.56474	891	0.986604	891.001
[]	TRINITY_DN1192_c0_g1	82	114	-0.475338	32	0.715632	-32.0035
[UP]	TRINITY_DN475_c0_g1	3213	686	2.22764	2527	0.997416	2527
[UP]	TRINITY_DN2344_c0_g1	866	389	1.1546	477	0.974034	477.001
[UP]	TRINITY_DN754_c0_g1	2092	454	2.20412	1638	0.995376	1638
[UP]	TRINITY_DN1908_c0_g1	853	583	0.54905	270	0.919518	270.001
[UP]	TRINITY_DN1751_c0_g1	737	461	0.676898	276	0.941511	276.001
[UP]	TRINITY_DN2497_c0_g1	455	51	3.1573	404	0.975966	404.012
[UP]	TRINITY_DN374_c0_g1	4237	1146	1.88644	3091	0.99733	3091
[]	TRINITY_DN696_c0_g1	278	399	-0.521304	121	0.883652	-121.001
[UP]	TRINITY_DN210_c0_g1	6416	406	3.98212	6010	0.999218	6010
[DOWN]	TRINITY_DN1135_c0_g1	592	1193	-1.01092	601	0.97614	-601.001
[UP]	TRINITY_DN2402_c0_g1	371	43	3.10901	328	0.971407	328.015
[UP]	TRINITY_DN1794_c0_g1	985	479	1.0401	506	0.973665	506.001
[]	TRINITY_DN2555_c0_g1	404	330	0.291889	74	0.717173	74.0006
[UP]	TRINITY_DN2057_c0_g1	1807	342	2.40153	1465	0.994485	1465
[UP]	TRINITY_DN256_c0_g1	1132	302	1.90625	830	0.986952	830.002
[UP]	TRINITY_DN256_c0_g2	2373	1129	1.07167	1244	0.987625	1244
[UP]	TRINITY_DN1253_c0_g1	2616	313	3.06313	2303	0.997677	2303
[UP]	TRINITY_DN872_c0_g1	438	249	0.814785	189	0.942466	189.002
[]	TRINITY_DN1849_c0_g1	773	748	0.0474301	25	0.187516	25
[UP]	TRINITY_DN2117_c0_g1	4681	2474	0.919971	2207	0.986995	2207
[UP]	TRINITY_DN1797_c0_g1	1300	443	1.55313	857	0.986105	857.001
[UP]	TRINITY_DN2563_c0_g1	1316	668	0.978239	648	0.974338	648.001
[UP]	TRINITY_DN1033_c0_g1	1913	863	1.1484	1050	0.986583	1050
[UP]	TRINITY_DN1311_c0_g1	358	146	1.29399	212	0.956904	212.004
[DOWN]	TRINITY_DN1970_c0_g1	796	2320	-1.54328	1524	0.992683	-1524
[UP]	TRINITY_DN1413_c0_g1	3710	2480	0.581079	1230	0.953973	1230
[]	TRINITY_DN1299_c0_g1	334	345	-0.0467483	11	0.169257	-11.0001
[UP]	TRINITY_DN2065_c0_g1	2598	646	2.0078	1952	0.996374	1952
[UP]	TRINITY_DN2556_c0_g1	495	116	2.0933	379	0.973904	379.006
[UP]	TRINITY_DN755_c0_g1	1138	161	2.82137	977	0.990187	977.004
[UP]	TRINITY_DN2343_c0_g1	407	207	0.975398	200	0.949436	200.002
[]	TRINITY_DN2123_c0_g1	635	595	0.0938669	40	0.31396	40.0001
[]	TRINITY_DN66_c0_g1	11685	9881	0.241929	1804	0.732696	1804
[UP]	TRINITY_DN315_c0_g1	1686	1130	0.577282	556	0.942314	556
[UP]	TRINITY_DN1472_c0_g1	1559	536	1.54032	1023	0.988645	1023
[]	TRINITY_DN1911_c0_g1	309	253	0.288469	56	0.692076	56.0007
[UP]	TRINITY_DN1633_c0_g1	2010	424	2.24506	1586	0.99505	1586
[DOWN]	TRINITY_DN1750_c0_g1	626	1443	-1.20484	817	0.983326	-817.001
[UP]	TRINITY_DN1194_c0_g1	625	408	0.615287	217	0.927139	217.001
[]	TRINITY_DN2336_c0_g1	281	238	0.239609	43	0.605667	43.0007
[UP]	TRINITY_DN1079_c0_g1	291	186	0.645717	105	0.900716	105.002
[]	TRINITY_DN535_c0_g1	684	590	0.213281	94	0.61789	94.0002
[UP]	TRINITY_DN1530_c0_g1	289	41	2.81737	248	0.964915	248.016
[UP]	TRINITY_DN1853_c0_g1	1043	386	1.43407	657	0.981242	657.002
[UP]	TRINITY_DN536_c0_g1	3945	1759	1.16527	2186	0.992944	2186
[DOWN]	TRINITY_DN1848_c0_g1	1964	3315	-0.755214	1351	0.975879	-1351
[UP]	TRINITY_DN814_c0_g1	697	186	1.90586	511	0.978941	511.004
[DOWN]	TRINITY_DN1691_c0_g1	2940	4054	-0.46353	1114	0.917086	-1114
[UP]	TRINITY_DN756_c0_g1	565	305	0.889442	260	0.95432	260.002
[]	TRINITY_DN2284_c0_g1	444	508	-0.194269	64	0.561724	-64.0003
[DOWN]	TRINITY_DN70_c0_g1	2462	6398	-1.37779	3936	0.995701	-3936
[UP]	TRINITY_DN1414_c0_g1	557	177	1.65393	380	0.97284	380.004
[]	TRINITY_DN975_c0_g1	429	537	-0.323944	108	0.773079	-108
[DOWN]	TRINITY_DN1409_c0_g1	1763	4808	-1.4474	3045	0.995766	-3045
[]	TRINITY_DN1912_c0_g1	1847	1380	0.420516	467	0.88693	467
[DOWN]	TRINITY_DN2064_c0_g1	1062	1923	-0.856575	861	0.975901	-861
[]	TRINITY_DN1629_c0_g1	905	791	0.19424	114	0.58782	114
[]	TRINITY_DN1634_c0_g1	26543	25010	0.0858264	1533	0.35634	1533
[UP]	TRINITY_DN1193_c0_g1	701	186	1.91411	515	0.979071	515.004
[UP]	TRINITY_DN1471_c0_g1	539	232	1.21616	307	0.965762	307.002
[DOWN]	TRINITY_DN316_c0_g1	594	1166	-0.973033	572	0.972492	-572.001
[]	TRINITY_DN2463_c0_g1	528	400	0.400538	128	0.838797	128.001
[UP]	TRINITY_DN124_c0_g1	1120	161	2.79837	959	0.989991	959.004
[UP]	TRINITY_DN1792_c0_g1	437	131	1.73807	306	0.968367	306.005
[UP]	TRINITY_DN625_c0_g1	359	183	0.97214	176	0.945267	176.003
[UP]	TRINITY_DN1752_c0_g1	754	456	0.725531	298	0.948393	298.001
[DOWN]	TRINITY_DN1979_c0_g1	745	1294	-0.796525	549	0.965632	-549.001
[UP]	TRINITY_DN1503_c0_g1	3503	1625	1.10815	1878	0.991381	1878
[UP]	TRINITY_DN255_c0_g1	1652	45	5.19814	1607	0.995832	1607.01
[]	TRINITY_DN1224_c0_g1	564	457	0.303501	107	0.75228	107
[]	TRINITY_DN1199_c0_g1	560	656	-0.228269	96	0.653561	-96.0003
[UP]	TRINITY_DN282_c0_g1	1762	718	1.29516	1044	0.987755	1044
[UP]	TRINITY_DN1382_c0_g1	532	179	1.57147	353	0.970799	353.003
[]	TRINITY_DN2093_c0_g1	549	562	-0.033764	13	0.118802	-13
[]	TRINITY_DN31_c0_g1	3074	2942	0.0633199	132	0.237864	132
[UP]	TRINITY_DN783_c0_g1	1248	169	2.88452	1079	0.99162	1079
[UP]	TRINITY_DN2184_c0_g1	1087	200	2.44228	887	0.988645	887.003
[DOWN]	TRINITY_DN191_c0_g1	2419	3431	-0.504218	1012	0.930504	-1012
[UP]	TRINITY_DN879_c0_g1	436	234	0.89782	202	0.947981	202.002
[UP]	TRINITY_DN1725_c0_g1	607	164	1.888	443	0.976661	443.004
[UP]	TRINITY_DN1355_c0_g1	659	172	1.93787	487	0.978094	487.004
[UP]	TRINITY_DN2372_c0_g1	467	215	1.11909	252	0.960334	252.002
[UP]	TRINITY_DN1160_c0_g1	3177	1627	0.965451	1550	0.98591	1550
[UP]	TRINITY_DN378_c0_g1	427	196	1.12338	231	0.957946	231.003
[UP]	TRINITY_DN1473_c0_g1	2592	302	3.10145	2290	0.997677	2290
[]	TRINITY_DN2026_c0_g1	1597	1789	-0.163789	192	0.537343	-192
[]	TRINITY_DN2436_c0_g1	355	347	0.0328834	8	0.11168	8.00007
[UP]	TRINITY_DN2214_c0_g1	748	371	1.01162	377	0.967759	377.001
[DOWN]	TRINITY_DN534_c0_g1	753	1600	-1.08735	847	0.982914	-847.001
[DOWN]	TRINITY_DN847_c0_g1	151	381	-1.33524	230	0.959705	-230.004
[UP]	TRINITY_DN652_c0_g1	1916	1069	0.841836	847	0.974967	847
[UP]	TRINITY_DN1757_c0_g1	395	139	1.50677	256	0.963135	256.004
[UP]	TRINITY_DN1661_c0_g1	651	220	1.56515	431	0.97462	431.003
[UP]	TRINITY_DN2340_c0_g1	1262	75	4.07268	1187	0.992879	1187.01
[UP]	TRINITY_DN346_c0_g1	2400	386	2.63636	2014	0.996917	2014
[]	TRINITY_DN2300_c0_g1	162	206	-0.346651	44	0.714134	-44.0014
[UP]	TRINITY_DN1446_c0_g1	1385	292	2.24585	1093	0.991337	1093
[UP]	TRINITY_DN129_c0_g1	6348	4084	0.636319	2264	0.966413	2264
[UP]	TRINITY_DN595_c0_g1	681	301	1.17789	380	0.969931	380.002
[]	TRINITY_DN2468_c0_g1	777	614	0.339676	163	0.80888	163
[UP]	TRINITY_DN1296_c0_g1	572	370	0.62849	202	0.926661	202.001
[UP]	TRINITY_DN1256_c0_g1	858	143	2.58496	715	0.985323	715.005
[]	TRINITY_DN938_c0_g1	649	884	-0.445828	235	0.884998	-235
[UP]	TRINITY_DN1076_c0_g1	655	270	1.27854	385	0.971016	385.002
[UP]	TRINITY_DN1666_c0_g1	1039	504	1.0437	535	0.974685	535.001
[UP]	TRINITY_DN2248_c0_g1	3255	226	3.84826	3029	0.998611	3029
[UP]	TRINITY_DN2431_c0_g1	1101	191	2.52717	910	0.989014	910.004
[UP]	TRINITY_DN2219_c0_g1	478	94	2.34628	384	0.974403	384.007
[UP]	TRINITY_DN1036_c0_g1	62043	46382	0.419703	15661	0.907903	15661
[UP]	TRINITY_DN1387_c0_g1	2330	1440	0.694261	890	0.964438	890
[UP]	TRINITY_DN568_c0_g1	1470	442	1.7337	1028	0.989709	1028
[UP]	TRINITY_DN1695_c0_g1	1638	453	1.85435	1185	0.991403	1185
[UP]	TRINITY_DN1816_c0_g1	895	268	1.73965	627	0.981806	627.002
[UP]	TRINITY_DN788_c0_g1	1202	172	2.80496	1030	0.991033	1030
[]	TRINITY_DN971_c0_g1	675	495	0.447459	180	0.8769	180.001
[UP]	TRINITY_DN1412_c0_g1	1830	1087	0.751492	743	0.967521	743
[UP]	TRINITY_DN2241_c0_g1	364	130	1.48543	234	0.960855	234.005
[]	TRINITY_DN2281_c0_g1	116	175	-0.59323	59	0.841359	-59.003
[]	TRINITY_DN2021_c0_g1	136	173	-0.347165	37	0.687147	-37.0016
[UP]	TRINITY_DN341_c0_g1	777	170	2.19238	607	0.982327	607.004
[DOWN]	TRINITY_DN196_c0_g1	1447	3581	-1.3073	2134	0.993812	-2134
[UP]	TRINITY_DN2559_c0_g1	228	133	0.777608	95	0.907251	95.0032
[UP]	TRINITY_DN1851_c0_g1	945	217	2.12262	728	0.985323	728.003
[UP]	TRINITY_DN215_c0_g1	2435	1454	0.743895	981	0.971081	981
[]	TRINITY_DN2061_c0_g1	1523	1489	0.0325722	34	0.126335	34
[UP]	TRINITY_DN904_c0_g1	772	258	1.58123	514	0.97855	514.002
[UP]	TRINITY_DN2189_c0_g1	363	39	3.21842	324	0.971211	324.016
[DOWN]	TRINITY_DN156_c0_g1	1219	1785	-0.550226	566	0.934498	-566
[]	TRINITY_DN561_c0_g1	225	253	-0.169212	28	0.46003	-28.0005
[UP]	TRINITY_DN1133_c0_g1	366	180	1.02385	186	0.950087	186.003
[]	TRINITY_DN2305_c0_g1	817	1098	-0.42647	281	0.881025	-281
[UP]	TRINITY_DN1071_c0_g1	3187	738	2.11051	2449	0.99733	2449
[]	TRINITY_DN1814_c0_g1	225	274	-0.284251	49	0.666435	-49.0008
[DOWN]	TRINITY_DN2155_c0_g1	1623	2365	-0.543177	742	0.936518	-742
[UP]	TRINITY_DN2243_c0_g1	28007	28	9.96614	27979	0.999891	27979
[DOWN]	TRINITY_DN933_c0_g1	14	580	-5.37255	566	0.981893	-566.025
[UP]	TRINITY_DN1389_c0_g1	1047	42	4.63973	1005	0.990968	1005.01
[UP]	TRINITY_DN1572_c0_g1	433	224	0.950868	209	0.950478	209.002
[UP]	TRINITY_DN1074_c0_g1	684	459	0.575502	225	0.923035	225.001
[UP]	TRINITY_DN1811_c0_g1	3045	1756	0.794149	1289	0.977377	1289
[DOWN]	TRINITY_DN472_c0_g1	759	1881	-1.30933	1122	0.988493	-1122
[UP]	TRINITY_DN1668_c0_g1	48224	19341	1.31809	28883	0.996483	28883
[DOWN]	TRINITY_DN435_c0_g1	699	1890	-1.43502	1191	0.990056	-1191
[UP]	TRINITY_DN2246_c0_g1	1765	685	1.36549	1080	0.988602	1080
[UP]	TRINITY_DN906_c0_g1	339	66	2.36075	273	0.966522	273.01
[]	TRINITY_DN2434_c0_g1	1882	1722	0.128181	160	0.456644	160
[]	TRINITY_DN1039_c0_g1	6390	6846	-0.0994454	456	0.382805	-456
[UP]	TRINITY_DN158_c0_g1	2874	1243	1.20923	1631	0.991359	1631
[]	TRINITY_DN2379_c0_g1	348	241	0.530054	107	0.879505	107.001
[UP]	TRINITY_DN1380_c0_g1	684	311	1.13708	373	0.969127	373.002
[]	TRINITY_DN1537_c0_g1	237	152	0.640816	85	0.885215	85.0024
[UP]	TRINITY_DN751_c0_g1	813	567	0.519907	246	0.910226	246.001
[UP]	TRINITY_DN2520_c0_g1	822	255	1.68864	567	0.9802	567.003
[UP]	TRINITY_DN714_c0_g1	2125	842	1.33557	1283	0.990295	1283
[UP]	TRINITY_DN1945_c0_g1	715	194	1.88189	521	0.97931	521.003
[UP]	TRINITY_DN1293_c0_g1	5273	3189	0.72552	2084	0.976357	2084
[UP]	TRINITY_DN253_c0_g1	5653	1753	1.68919	3900	0.997243	3900
[]	TRINITY_DN2465_c0_g1	443	311	0.510392	132	0.885845	132.001
[UP]	TRINITY_DN437_c0_g1	1582	1067	0.568189	515	0.936409	515
[UP]	TRINITY_DN1754_c0_g1	3431	847	2.0182	2584	0.99746	2584
[]	TRINITY_DN1790_c0_g1	1051	1175	-0.160898	124	0.526031	-124
[UP]	TRINITY_DN1508_c0_g1	371	81	2.19543	290	0.968107	290.008
[UP]	TRINITY_DN1131_c0_g1	1022	188	2.44259	834	0.987864	834.004
[DOWN]	TRINITY_DN1974_c0_g1	7644	18546	-1.27871	10902	0.995571	-10902
[]	TRINITY_DN250_c0_g1	431	299	0.527542	132	0.890881	132.001
[UP]	TRINITY_DN280_c0_g1	432	217	0.993336	215	0.95165	215.002
[UP]	TRINITY_DN2303_c0_g1	403	195	1.04731	208	0.953908	208.003
[]	TRINITY_DN876_c0_g1	816	783	0.0595568	33	0.223057	33.0001
[UP]	TRINITY_DN2098_c0_g1	247	57	2.11548	190	0.956752	190.012
[UP]	TRINITY_DN690_c0_g1	1721	356	2.2733	1365	0.993617	1365
[UP]	TRINITY_DN2186_c0_g1	1854	998	0.89353	856	0.976921	856
[UP]	TRINITY_DN1570_c0_g1	585	247	1.24393	338	0.968237	338.002
[UP]	TRINITY_DN1535_c0_g1	505	11	5.52071	494	0.9797	494.031
[UP]	TRINITY_DN1728_c0_g1	2475	116	4.41523	2359	0.997959	2359
[]	TRINITY_DN2216_c0_g1	206	283	-0.458158	77	0.833717	-77.0014
[]	TRINITY_DN1350_c0_g1	1052	859	0.292405	193	0.764351	193
[]	TRINITY_DN716_c0_g1	1343	1075	0.321123	268	0.806448	268
[UP]	TRINITY_DN1698_c0_g1	716	92	2.96025	624	0.983044	624.007
[]	TRINITY_DN1888_c0_g1	164	141	0.218001	23	0.498697	23.001
[UP]	TRINITY_DN218_c0_g1	3962	1841	1.10574	2121	0.992076	2121
[UP]	TRINITY_DN849_c0_g1	1222	336	1.86271	886	0.987647	886.002
[]	TRINITY_DN1229_c0_g1	356	335	0.0877161	21	0.288797	21.0002
[]	TRINITY_DN2522_c0_g1	269	289	-0.103463	20	0.308294	-20.0003
[]	TRINITY_DN1755_c0_g1	337	268	0.330516	69	0.750586	69.0008
[]	TRINITY_DN1478_c0_g1	885	843	0.0701448	42	0.257794	42.0001
[]	TRINITY_DN2377_c0_g1	288	261	0.142019	27	0.406947	27.0004
[UP]	TRINITY_DN2024_c0_g1	291	157	0.890255	134	0.931828	134.003
[DOWN]	TRINITY_DN1291_c0_g1	162	270	-0.736966	108	0.912571	-108.003
[DOWN]	TRINITY_DN1727_c0_g1	199	509	-1.3549	310	0.966934	-310.003
[UP]	TRINITY_DN1130_c0_g1	638	85	2.90802	553	0.981307	553.008
[]	TRINITY_DN1449_c0_g1	236	205	0.203163	31	0.514894	31.0007
[UP]	TRINITY_DN2302_c0_g1	337	49	2.78189	288	0.968281	288.013
[UP]	TRINITY_DN657_c0_g1	1756	256	2.77808	1500	0.99492	1500
[UP]	TRINITY_DN1258_c0_g1	895	308	1.53896	587	0.979852	587.002
[UP]	TRINITY_DN1947_c0_g1	384	69	2.47644	315	0.970321	315.01
[UP]	TRINITY_DN2157_c0_g1	2829	367	2.94644	2462	0.997742	2462
[UP]	TRINITY_DN193_c0_g1	7905	2023	1.96627	5882	0.997937	5882
[UP]	TRINITY_DN877_c0_g1	667	287	1.21664	380	0.970386	380.002
[UP]	TRINITY_DN1506_c0_g1	1478	694	1.09064	784	0.981481	784.001
[UP]	TRINITY_DN622_c0_g1	1151	461	1.32005	690	0.981741	690.001
[UP]	TRINITY_DN1880_c0_g1	1905	756	1.33333	1149	0.989123	1149
[UP]	TRINITY_DN2090_c0_g1	80676	59101	0.448957	21575	0.921059	21575
[UP]	TRINITY_DN2433_c0_g1	540	161	1.7459	379	0.972992	379.004
[UP]	TRINITY_DN285_c0_g1	2213	236	3.22914	1977	0.997026	1977
[UP]	TRINITY_DN1221_c0_g1	738	163	2.17875	575	0.981502	575.004
[UP]	TRINITY_DN1448_c0_g1	717	322	1.15491	395	0.970517	395.002
[UP]	TRINITY_DN2466_c0_g1	543	226	1.26463	317	0.967043	317.003
[UP]	TRINITY_DN1169_c0_g1	1138	20	5.83036	1118	0.992206	1118.02
[]	TRINITY_DN1818_c0_g1	3324	2926	0.183991	398	0.597004	398
[DOWN]	TRINITY_DN39_c0_g1	21531	31145	-0.532585	9614	0.947395	-9614
[DOWN]	TRINITY_DN628_c0_g1	566	1713	-1.59765	1147	0.990664	-1147
[UP]	TRINITY_DN1976_c0_g1	396	164	1.2718	232	0.959422	232.003
[UP]	TRINITY_DN844_c0_g1	1513	163	3.21447	1350	0.994138	1350
[UP]	TRINITY_DN1317_c0_g1	450	136	1.72632	314	0.969106	314.005
[DOWN]	TRINITY_DN1500_c0_g1	146	243	-0.734988	97	0.904299	-97.0028
[UP]	TRINITY_DN2529_c0_g1	295	128	1.20457	167	0.94822	167.004
[UP]	TRINITY_DN343_c0_g1	565	17	5.05464	548	0.981546	548.023
[UP]	TRINITY_DN1259_c0_g1	336	185	0.860936	151	0.936127	151.002
[UP]	TRINITY_DN2187_c0_g1	716	34	4.39635	682	0.984998	682.014
[UP]	TRINITY_DN902_c0_g1	542	188	1.52756	354	0.970886	354.003
[UP]	TRINITY_DN1722_c0_g1	2351	494	2.25069	1857	0.996049	1857
[UP]	TRINITY_DN401_c0_g1	421	146	1.52785	275	0.964568	275.004
[UP]	TRINITY_DN439_c0_g1	3224	2129	0.598676	1095	0.95432	1095
[UP]	TRINITY_DN1005_c0_g1	485	142	1.77209	343	0.971277	343.005
[]	TRINITY_DN1163_c0_g1	244	294	-0.268935	50	0.657469	-50.0007
[UP]	TRINITY_DN2375_c0_g1	651	276	1.23799	375	0.970126	375.002
[UP]	TRINITY_DN1664_c0_g1	825	273	1.59549	552	0.979787	552.002
[UP]	TRINITY_DN1977_c0_g1	659	160	2.04221	499	0.979071	499.004
[DOWN]	TRINITY_DN1318_c0_g1	458	1126	-1.29779	668	0.980699	-668.001
[UP]	TRINITY_DN342_c0_g1	307	70	2.13281	237	0.963222	237.01
[DOWN]	TRINITY_DN627_c0_g1	1964	3128	-0.671446	1164	0.965176	-1164
[DOWN]	TRINITY_DN33_c0_g1	8616	26885	-1.64171	18269	0.997894	-18269
[UP]	TRINITY_DN349_c0_g1	631	260	1.27913	371	0.970278	371.002
[UP]	TRINITY_DN781_c0_g1	709	22	5.01021	687	0.985128	687.018
[DOWN]	TRINITY_DN1885_c0_g1	1561	3121	-0.999538	1560	0.988862	-1560
[DOWN]	TRINITY_DN1944_c0_g1	1605	4632	-1.52906	3027	0.995962	-3027
[]	TRINITY_DN284_c0_g1	3797	3802	-0.00189853	5	0.0302215	-5
[UP]	TRINITY_DN2153_c0_g1	1504	930	0.693502	574	0.957403	574
[DOWN]	TRINITY_DN400_c0_g1	2073	4315	-1.05764	2242	0.991685	-2242
[UP]	TRINITY_DN1538_c0_g1	356	76	2.22781	280	0.967152	280.009
[UP]	TRINITY_DN122_c0_g1	1027	549	0.903558	478	0.967694	478.001
[UP]	TRINITY_DN1665_c0_g1	3324	1616	1.04049	1708	0.989926	1708
[UP]	TRINITY_DN1886_c0_g1	748	144	2.37697	604	0.982393	604.005
[UP]	TRINITY_DN2028_c0_g1	492	50	3.29866	442	0.977768	442.012
[UP]	TRINITY_DN2211_c0_g1	1431	492	1.54029	939	0.987343	939.001
[]	TRINITY_DN718_c0_g1	1292	1097	0.236043	195	0.695701	195
[]	TRINITY_DN1227_c0_g1	363	314	0.209205	49	0.575358	49.0004
[UP]	TRINITY_DN1505_c0_g1	5022	1151	2.12537	3871	0.998263	3871
[UP]	TRINITY_DN2524_c0_g1	481	276	0.801369	205	0.943921	205.002
[]	TRINITY_DN34_c0_g1	12062	9562	0.335085	2500	0.854798	2500
[]	TRINITY_DN939_c0_g1	1154	1328	-0.202612	174	0.621385	-174
[UP]	TRINITY_DN1943_c0_g1	1821	668	1.44681	1153	0.989687	1153
[UP]	TRINITY_DN2374_c0_g1	564	364	0.631757	200	0.926248	200.001
[UP]	TRINITY_DN1162_c0_g1	1724	1248	0.466142	476	0.908033	476
[UP]	TRINITY_DN2096_c0_g1	814	83	3.29385	731	0.985953	731.007
[UP]	TRINITY_DN2154_c0_g1	1506	382	1.97908	1124	0.99099	1124
[UP]	TRINITY_DN2467_c0_g1	1036	63	4.03953	973	0.990426	973.008
[UP]	TRINITY_DN1006_c0_g1	363	202	0.845614	161	0.938558	161.002
[]	TRINITY_DN1220_c0_g1	3180	2661	0.257058	519	0.748524	519
[UP]	TRINITY_DN2432_c0_g1	1885	1192	0.66118	693	0.956709	693
[UP]	TRINITY_DN121_c0_g1	1367	983	0.47575	384	0.906513	384
[DOWN]	TRINITY_DN406_c0_g1	965	4205	-2.1235	3240	0.998024	-3240
[UP]	TRINITY_DN719_c0_g1	601	54	3.47633	547	0.981416	547.011
[UP]	TRINITY_DN1226_c0_g1	350	129	1.43998	221	0.959053	221.005
[UP]	TRINITY_DN2212_c0_g1	599	301	0.992793	298	0.959965	298.002
[]	TRINITY_DN1000_c0_g1	460	358	0.361674	102	0.80317	102.001
[DOWN]	TRINITY_DN1539_c0_g1	95616	129690	-0.439743	34074	0.917499	-34074
[UP]	TRINITY_DN787_c0_g1	365	172	1.08549	193	0.952193	193.003
[]	TRINITY_DN1168_c0_g1	178	245	-0.460905	67	0.820886	-67.0016
[UP]	TRINITY_DN1817_c0_g1	5162	1204	2.10009	3958	0.998241	3958
[UP]	TRINITY_DN2210_c0_g1	988	486	1.02355	502	0.973209	502.001
[UP]	TRINITY_DN845_c0_g1	561	338	0.730978	223	0.941012	223.001
[DOWN]	TRINITY_DN1759_c0_g1	416	641	-0.623741	225	0.928224	-225.001
[UP]	TRINITY_DN2525_c0_g1	928	528	0.813587	400	0.960986	400.001
[UP]	TRINITY_DN347_c0_g1	2775	1753	0.662662	1022	0.962788	1022
[UP]	TRINITY_DN402_c0_g1	3766	1804	1.06183	1962	0.991012	1962
[]	TRINITY_DN1444_c0_g1	2895	3523	-0.283241	628	0.777725	-628
[UP]	TRINITY_DN289_c0_g1	543	137	1.98678	406	0.974924	406.005
[UP]	TRINITY_DN344_c0_g1	563	161	1.80607	402	0.97449	402.004
[UP]	TRINITY_DN2309_c0_g1	2090	111	4.23487	1979	0.997156	1979
[UP]	TRINITY_DN1660_c0_g1	4990	3642	0.454309	1348	0.915523	1348
[]	TRINITY_DN903_c0_g1	324	438	-0.434937	114	0.847981	-114.001
[UP]	TRINITY_DN563_c0_g1	970	683	0.506099	287	0.911485	287
[UP]	TRINITY_DN1001_c0_g1	435	246	0.822357	189	0.942792	189.002
[UP]	TRINITY_DN1723_c0_g1	1705	13	7.03512	1692	0.996201	1692.01
[]	TRINITY_DN2371_c0_g1	160	174	-0.121015	14	0.311941	-14.0005
[DOWN]	TRINITY_DN405_c0_g1	324	490	-0.596788	166	0.914959	-166.001
[]	TRINITY_DN2306_c0_g1	434	329	0.399607	105	0.827985	105.001
[]	TRINITY_DN1167_c0_g1	535	389	0.459769	146	0.872514	146.001
[DOWN]	TRINITY_DN1222_c0_g1	9197	15158	-0.720844	5961	0.977681	-5961
[DOWN]	TRINITY_DN1881_c0_g1	233	694	-1.57461	461	0.975901	-461.003
[]	TRINITY_DN566_c0_g1	891	975	-0.129977	84	0.441641	-84.0001
[]	TRINITY_DN621_c0_g1	1426	1383	0.0441728	43	0.161572	43
[]	TRINITY_DN2094_c0_g1	2620	2500	0.0676387	120	0.271146	120
[UP]	TRINITY_DN1502_c0_g1	1024	580	0.820091	444	0.963504	444.001
[UP]	TRINITY_DN1225_c0_g1	1333	729	0.870686	604	0.970734	604.001
[UP]	TRINITY_DN1884_c0_g1	553	230	1.26565	323	0.967347	323.002
[DOWN]	TRINITY_DN38_c0_g1	65561	90941	-0.472093	25380	0.928875	-25380
[UP]	TRINITY_DN126_c0_g1	1371	616	1.15423	755	0.981481	755.001
[UP]	TRINITY_DN1383_c0_g1	6439	1137	2.5016	5302	0.998719	5302
[UP]	TRINITY_DN1441_c0_g1	479	223	1.10298	256	0.960269	256.002
[UP]	TRINITY_DN1386_c0_g1	441	295	0.580064	146	0.90825	146.001
[UP]	TRINITY_DN782_c0_g1	1313	612	1.10126	701	0.979852	701.001
[]	TRINITY_DN123_c0_g1	2477	2842	-0.198313	365	0.637495	-365
[UP]	TRINITY_DN35_c0_g1	34350	14616	1.23276	19734	0.995528	19734
[UP]	TRINITY_DN624_c0_g1	2824	346	3.0289	2478	0.997894	2478
[]	TRINITY_DN1942_c0_g1	635	733	-0.207057	98	0.619757	-98.0002
[UP]	TRINITY_DN1501_c0_g1	2658	833	1.67395	1825	0.994941	1825
[]	TRINITY_DN287_c0_g1	884	731	0.274175	153	0.731285	153
[UP]	TRINITY_DN1882_c0_g1	996	500	0.994218	496	0.970148	496.001
[DOWN]	TRINITY_DN565_c0_g1	900	1745	-0.95523	845	0.978832	-845.001
[UP]	TRINITY_DN1003_c0_g1	632	205	1.6243	427	0.975315	427.003
[DOWN]	TRINITY_DN1662_c0_g1	358	624	-0.801586	266	0.950738	-266.001
[UP]	TRINITY_DN404_c0_g1	721	330	1.12753	391	0.969996	391.002
[DOWN]	TRINITY_DN1819_c0_g1	11964	18536	-0.63163	6572	0.9665	-6572
[UP]	TRINITY_DN2029_c0_g1	486	202	1.2666	284	0.964307	284.003
[UP]	TRINITY_DN2307_c0_g1	240	144	0.736966	96	0.905211	96.0028
[UP]	TRINITY_DN1721_c0_g1	201	96	1.06609	105	0.924425	105.005
[]	TRINITY_DN1384_c0_g1	749	881	-0.234176	132	0.667694	-132
[DOWN]	TRINITY_DN2150_c0_g1	426	731	-0.779018	305	0.953083	-305.001
[UP]	TRINITY_DN785_c0_g1	627	273	1.19956	354	0.968888	354.002
[UP]	TRINITY_DN2091_c0_g1	563	310	0.860867	253	0.952757	253.001
[UP]	TRINITY_DN623_c0_g1	814	219	1.8941	595	0.981416	595.003
[]	TRINITY_DN1164_c0_g1	1122	1085	0.0483776	37	0.192293	37
[UP]	TRINITY_DN1442_c0_g1	1044	470	1.15139	574	0.977117	574.001
[UP]	TRINITY_DN2249_c0_g1	19827	3204	2.62952	16623	0.999305	16623
[UP]	TRINITY_DN2527_c0_g1	449	260	0.788204	189	0.940903	189.002
[UP]	TRINITY_DN1720_c0_g1	352	170	1.05004	182	0.949566	182.003
[DOWN]	TRINITY_DN36_c0_g1	4841	10792	-1.15659	5951	0.994225	-5951
[UP]	TRINITY_DN1941_c0_g1	353	201	0.812473	152	0.934455	152.002
[UP]	TRINITY_DN843_c0_g1	1165	109	3.41793	1056	0.991663	1056.01
[DOWN]	TRINITY_DN2469_c0_g1	1795	2604	-0.536746	809	0.937972	-809
[]	TRINITY_DN1385_c0_g1	837	932	-0.155102	95	0.518063	-95.0001
[UP]	TRINITY_DN1663_c0_g1	638	427	0.57932	211	0.921342	211.001
[UP]	TRINITY_DN125_c0_g1	10792	470	4.52116	10322	0.999479	10322
[]	TRINITY_DN1165_c0_g1	265	296	-0.159605	31	0.453626	-31.0004
[]	TRINITY_DN2308_c0_g1	1184	957	0.307078	227	0.792358	227
[UP]	TRINITY_DN403_c0_g1	820	233	1.81529	587	0.980981	587.003
[UP]	TRINITY_DN2370_c0_g1	767	539	0.508941	228	0.905818	228.001
[UP]	TRINITY_DN1443_c0_g1	1009	333	1.59933	676	0.98287	676.002
[UP]	TRINITY_DN37_c0_g1	95944	53065	0.854432	42879	0.98693	42879
[DOWN]	TRINITY_DN2092_c0_g1	46017	65256	-0.503944	19239	0.939123	-19239
[DOWN]	TRINITY_DN564_c0_g1	921	2266	-1.29887	1345	0.990426	-1345
[UP]	TRINITY_DN1223_c0_g1	817	246	1.73168	571	0.980417	571.003
[UP]	TRINITY_DN91_c1_g1	3269	826	1.98464	2443	0.996743	2443
[DOWN]	TRINITY_DN2528_c0_g1	479	843	-0.815507	364	0.959422	-364.001
[UP]	TRINITY_DN380_c0_g1	3883	1894	1.03574	1989	0.990751	1989
[UP]	TRINITY_DN2443_c0_g1	1462	1008	0.536448	454	0.928506	454
[UP]	TRINITY_DN685_c0_g1	2224	998	1.15605	1226	0.988341	1226
[UP]	TRINITY_DN144_c0_g1	2350	332	2.82341	2018	0.996939	2018
[UP]	TRINITY_DN2207_c0_g1	437	277	0.657747	160	0.92284	160.001
[UP]	TRINITY_DN1271_c0_g1	558	355	0.652446	203	0.929917	203.001
[DOWN]	TRINITY_DN275_c0_g1	2155	3575	-0.730255	1420	0.973578	-1420
[UP]	TRINITY_DN1166_c0_g1	562	300	0.905608	262	0.955232	262.002
[DOWN]	TRINITY_DN1919_c0_g1	375	679	-0.856521	304	0.957013	-304.001
[UP]	TRINITY_DN1850_c0_g1	672	358	0.908502	314	0.959748	314.001
[UP]	TRINITY_DN790_c0_g1	438	129	1.76356	309	0.968584	309.005
[UP]	TRINITY_DN1986_c0_g1	560	325	0.784987	235	0.94683	235.001
[UP]	TRINITY_DN51_c0_g1	3447	1853	0.895478	1594	0.984347	1594
[UP]	TRINITY_DN618_c0_g1	2126	955	1.15457	1171	0.987668	1171
[UP]	TRINITY_DN1297_c0_g1	67906	34054	0.995715	33852	0.993183	33852
[DOWN]	TRINITY_DN2033_c0_g1	162	448	-1.4675	286	0.965653	-286.004
[UP]	TRINITY_DN723_c0_g1	2062	335	2.62181	1727	0.99607	1727
[UP]	TRINITY_DN2274_c0_g1	394	83	2.24701	311	0.969713	311.008
[UP]	TRINITY_DN1445_c0_g1	449	127	1.82189	322	0.969757	322.005
[]	TRINITY_DN1204_c0_g1	170	246	-0.533124	76	0.855254	-76.0019
[UP]	TRINITY_DN1335_c0_g1	370	135	1.45457	235	0.960855	235.005
[UP]	TRINITY_DN1681_c0_g1	683	445	0.61808	238	0.929766	238.001
[DOWN]	TRINITY_DN1745_c0_g1	87	529	-2.60418	442	0.977573	-442.008
[UP]	TRINITY_DN749_c0_g1	1393	256	2.44398	1137	0.99188	1137
[]	TRINITY_DN2164_c0_g1	733	699	0.0685207	34	0.253322	34.0001
[UP]	TRINITY_DN1314_c0_g1	1383	853	0.697184	530	0.957403	530
[UP]	TRINITY_DN1855_c0_g1	1751	539	1.69982	1212	0.991554	1212
[]	TRINITY_DN318_c0_g1	569	552	0.0437604	17	0.151932	17.0001
[DOWN]	TRINITY_DN859_c0_g1	330	982	-1.57326	652	0.981372	-652.002
[DOWN]	TRINITY_DN444_c0_g1	211	517	-1.29292	306	0.966131	-306.003
[UP]	TRINITY_DN1571_c0_g1	2892	1187	1.28475	1705	0.992423	1705
[UP]	TRINITY_DN1619_c0_g1	1285	775	0.7295	510	0.95914	510.001
[UP]	TRINITY_DN2338_c0_g1	1325	785	0.755228	540	0.962961	540.001
[UP]	TRINITY_DN2312_c0_g1	631	65	3.27913	566	0.981763	566.009
[UP]	TRINITY_DN1140_c0_g1	673	323	1.05907	350	0.967217	350.002
[DOWN]	TRINITY_DN2202_c0_g1	300	591	-0.978196	291	0.959379	-291.002
[]	TRINITY_DN2448_c0_g1	544	470	0.210946	74	0.605341	74.0003
[UP]	TRINITY_DN1509_c0_g1	3923	202	4.27953	3721	0.998806	3721
[UP]	TRINITY_DN1030_c0_g1	39568	3458	3.51632	36110	0.99987	36110
[]	TRINITY_DN2553_c0_g1	428	407	0.072582	21	0.240274	21.0001
[UP]	TRINITY_DN1724_c0_g1	300	113	1.40864	187	0.953778	187.005
[]	TRINITY_DN1960_c0_g1	132	109	0.27621	23	0.552844	23.0017
[UP]	TRINITY_DN2317_c0_g1	307	194	0.662182	113	0.905905	113.002
[UP]	TRINITY_DN254_c0_g1	2130	327	2.70349	1803	0.996331	1803
[UP]	TRINITY_DN1161_c0_g1	865	393	1.13817	472	0.973817	472.001
[UP]	TRINITY_DN1914_c0_g1	1835	639	1.52189	1196	0.990447	1196
[UP]	TRINITY_DN1597_c0_g1	459	202	1.18414	257	0.961116	257.003
[]	TRINITY_DN2333_c0_g1	559	648	-0.213146	89	0.615219	-89.0003
[UP]	TRINITY_DN270_c0_g1	902	427	1.07889	475	0.973209	475.001
[DOWN]	TRINITY_DN2143_c0_g1	435	666	-0.614507	231	0.927399	-231.001
[]	TRINITY_DN2507_c0_g1	438	613	-0.484956	175	0.886366	-175.001
[UP]	TRINITY_DN56_c0_g1	1559	454	1.77986	1105	0.990491	1105
[DOWN]	TRINITY_DN613_c0_g1	904	1731	-0.937211	827	0.978094	-827.001
[]	TRINITY_DN1740_c0_g1	11152	9542	0.224939	1610	0.697851	1610
[UP]	TRINITY_DN1550_c0_g1	316	88	1.84435	228	0.961355	228.007
[DOWN]	TRINITY_DN833_c0_g1	313	833	-1.41215	520	0.977334	-520.002
[]	TRINITY_DN490_c0_g1	1280	1148	0.157021	132	0.528029	132
[]	TRINITY_DN2038_c0_g1	702	631	0.153831	71	0.485931	71.0002
[UP]	TRINITY_DN1209_c0_g1	899	216	2.05729	683	0.984325	683.003
[]	TRINITY_DN203_c0_g1	1017	801	0.344446	216	0.81802	216
[UP]	TRINITY_DN1440_c0_g1	1906	668	1.51263	1238	0.990729	1238
[UP]	TRINITY_DN1319_c0_g1	606	233	1.37899	373	0.970994	373.003
[]	TRINITY_DN1330_c0_g1	261	179	0.54409	82	0.864155	82.0018
[UP]	TRINITY_DN423_c0_g1	1554	132	3.55738	1422	0.994637	1422
[UP]	TRINITY_DN1145_c0_g1	1372	424	1.69414	948	0.988406	948.002
[UP]	TRINITY_DN1035_c0_g1	64323	21852	1.55757	42471	0.99733	42471
[UP]	TRINITY_DN1381_c0_g1	514	188	1.45104	326	0.968563	326.003
[UP]	TRINITY_DN1504_c0_g1	675	409	0.722787	266	0.945137	266.001
[]	TRINITY_DN1614_c0_g1	420	505	-0.265894	85	0.702801	-85.0004
[]	TRINITY_DN2017_c0_g1	306	437	-0.514102	131	0.885454	-131.001
[]	TRINITY_DN98_c0_g1	4040	5216	-0.368589	1176	0.87234	-1176
[DOWN]	TRINITY_DN1051_c0_g1	116	221	-0.929922	105	0.919779	-105.004
[UP]	TRINITY_DN190_c0_g1	1512	994	0.60514	518	0.944724	518
[]	TRINITY_DN1834_c0_g1	437	320	0.449561	117	0.857816	117.001
[UP]	TRINITY_DN1729_c0_g1	318	88	1.85345	230	0.961615	230.007
[]	TRINITY_DN875_c0_g1	269	272	-0.0160005	3	0.0706687	-3.00004
[UP]	TRINITY_DN913_c0_g1	1788	293	2.60937	1495	0.994855	1495
[UP]	TRINITY_DN1592_c0_g1	13574	2400	2.49974	11174	0.999001	11174
[UP]	TRINITY_DN2185_c0_g1	402	128	1.65105	274	0.965393	274.005
[]	TRINITY_DN2427_c0_g1	930	769	0.274247	161	0.733239	161
[UP]	TRINITY_DN334_c0_g1	4127	2476	0.737082	1651	0.976574	1651
[UP]	TRINITY_DN2223_c0_g1	1471	173	3.08795	1298	0.993682	1298
[UP]	TRINITY_DN1182_c0_g1	3620	1972	0.87633	1648	0.984129	1648
[UP]	TRINITY_DN1630_c0_g1	1800	751	1.26111	1049	0.987712	1049
[]	TRINITY_DN1703_c0_g1	693	536	0.370622	157	0.830417	157
[UP]	TRINITY_DN1014_c0_g1	363	192	0.918863	171	0.942922	171.002
[]	TRINITY_DN465_c0_g1	1244	1121	0.1502	123	0.503886	123
[DOWN]	TRINITY_DN2384_c0_g1	1270	1792	-0.496742	522	0.920039	-522
[DOWN]	TRINITY_DN774_c0_g1	787	1798	-1.19196	1011	0.986366	-1011
[]	TRINITY_DN186_c0_g1	852	674	0.338105	178	0.81205	178
[]	TRINITY_DN503_c0_g1	1003	1145	-0.191026	142	0.595658	-142
[]	TRINITY_DN1791_c0_g1	358	323	0.148425	35	0.446157	35.0003
[UP]	TRINITY_DN2485_c0_g1	1067	140	2.93006	927	0.98947	927.005
[UP]	TRINITY_DN1424_c0_g1	3388	2198	0.624242	1190	0.958728	1190
[UP]	TRINITY_DN2054_c0_g1	410	54	2.92459	356	0.973231	356.012
[]	TRINITY_DN1534_c0_g1	406	286	0.505465	120	0.880981	120.001
[UP]	TRINITY_DN1892_c0_g1	982	165	2.57326	817	0.987495	817.004
[DOWN]	TRINITY_DN1461_c0_g1	9186	17094	-0.895981	7908	0.987885	-7908
[DOWN]	TRINITY_DN664_c0_g1	766	1407	-0.877206	641	0.971733	-641.001
[UP]	TRINITY_DN2075_c0_g1	343	195	0.814734	148	0.933478	148.002
[UP]	TRINITY_DN575_c0_g1	753	31	4.60231	722	0.985845	722.015
[DOWN]	TRINITY_DN2523_c0_g1	1329	3308	-1.31562	1979	0.993769	-1979
[UP]	TRINITY_DN385_c0_g1	965	164	2.55683	801	0.98706	801.004
[]	TRINITY_DN1351_c0_g1	1381	1012	0.448504	369	0.895397	369
[DOWN]	TRINITY_DN1809_c0_g1	46916	106592	-1.18395	59676	0.995289	-59676
[]	TRINITY_DN1403_c0_g1	931	1073	-0.204797	142	0.615132	-142
[UP]	TRINITY_DN224_c0_g1	1162	597	0.960807	565	0.972145	565.001
[UP]	TRINITY_DN795_c0_g1	1965	682	1.52669	1283	0.991055	1283
[DOWN]	TRINITY_DN803_c0_g1	582	887	-0.607915	305	0.934173	-305.001
[UP]	TRINITY_DN1292_c0_g1	1762	395	2.15729	1367	0.993617	1367
[DOWN]	TRINITY_DN1482_c0_g1	137	422	-1.62307	285	0.966587	-285.005
[UP]	TRINITY_DN2464_c0_g1	2099	520	2.01312	1579	0.994985	1579
[]	TRINITY_DN26_c0_g1	6458	6775	-0.0691335	317	0.278485	-317
[UP]	TRINITY_DN1124_c0_g1	1455	869	0.743591	586	0.962961	586
[]	TRINITY_DN854_c0_g1	359	376	-0.0667488	17	0.233131	-17.0001
[DOWN]	TRINITY_DN1981_c0_g1	263	426	-0.695791	163	0.928354	-163.001
[]	TRINITY_DN1871_c0_g1	477	337	0.501241	140	0.884824	140.001
[UP]	TRINITY_DN2406_c0_g1	4929	2347	1.07048	2582	0.992271	2582
[UP]	TRINITY_DN2354_c0_g1	1166	599	0.96094	567	0.97221	567.001
[UP]	TRINITY_DN744_c0_g1	1195	821	0.541556	374	0.92449	374
[UP]	TRINITY_DN77_c0_g1	4490	376	3.57791	4114	0.998893	4114
[]	TRINITY_DN2244_c0_g1	258	188	0.456638	70	0.825033	70.0015
[UP]	TRINITY_DN1072_c0_g1	2257	398	2.50357	1859	0.996266	1859
[DOWN]	TRINITY_DN1761_c0_g1	383	1591	-2.05452	1208	0.992466	-1208
[UP]	TRINITY_DN165_c0_g1	27060	10919	1.30932	16141	0.995853	16141
[DOWN]	TRINITY_DN1651_c0_g1	523	1310	-1.32468	787	0.983804	-787.001
[]	TRINITY_DN524_c0_g1	370	316	0.227601	54	0.615024	54.0005
[UP]	TRINITY_DN2295_c0_g1	1604	1127	0.509187	477	0.922036	477
[]	TRINITY_DN30_c0_g1	2173	2328	-0.0994029	155	0.370973	-155
[UP]	TRINITY_DN634_c0_g1	2620	416	2.65491	2204	0.997438	2204
[UP]	TRINITY_DN655_c0_g1	4175	2720	0.61817	1455	0.960747	1455
[UP]	TRINITY_DN1196_c0_g1	768	19	5.33703	749	0.986496	749.019
[]	TRINITY_DN1241_c0_g1	459	340	0.432959	119	0.850695	119.001
[UP]	TRINITY_DN1949_c0_g1	1493	669	1.15814	824	0.983174	824.001
[]	TRINITY_DN2070_c0_g1	85066	99254	-0.222543	14188	0.701585	-14188
[DOWN]	TRINITY_DN1408_c0_g1	561	854	-0.606235	293	0.933239	-293.001
[UP]	TRINITY_DN1136_c0_g1	415	135	1.62015	280	0.966044	280.005
[UP]	TRINITY_DN1372_c0_g1	2439	989	1.30225	1450	0.99112	1450
[DOWN]	TRINITY_DN1513_c0_g1	432	722	-0.740968	290	0.949262	-290.001
[]	TRINITY_DN107_c0_g1	1189	1096	0.117501	93	0.416457	93.0001
[UP]	TRINITY_DN2511_c0_g1	530	165	1.68353	365	0.972232	365.004
[DOWN]	TRINITY_DN19_c0_g1	68808	113634	-0.723746	44826	0.978398	-44826
[UP]	TRINITY_DN1470_c0_g1	439	170	1.36869	269	0.963569	269.003
[UP]	TRINITY_DN753_c0_g1	1410	432	1.70659	978	0.988862	978.001
[]	TRINITY_DN2106_c0_g1	625	503	0.313298	122	0.769605	122
[UP]	TRINITY_DN212_c0_g1	3243	2027	0.677983	1216	0.967477	1216
[DOWN]	TRINITY_DN2499_c0_g1	581	1165	-1.00372	584	0.975706	-584.001
[UP]	TRINITY_DN81_c0_g1	3260	1723	0.919949	1537	0.984694	1537
[UP]	TRINITY_DN1415_c0_g1	547	329	0.733453	218	0.94036	218.001
[UP]	TRINITY_DN21_c0_g1	3931	1107	1.82824	2824	0.996874	2824
[UP]	TRINITY_DN648_c0_g1	951	405	1.23152	546	0.977247	546.001
[]	TRINITY_DN1956_c0_g1	349	314	0.152462	35	0.446157	35.0003
[UP]	TRINITY_DN2003_c0_g1	2529	1269	0.994875	1260	0.984086	1260
[UP]	TRINITY_DN2063_c0_g1	221	120	0.881012	101	0.916348	101.004
[UP]	TRINITY_DN2008_c0_g1	510	18	4.82443	492	0.979635	492.024
[UP]	TRINITY_DN2549_c0_g1	306	146	1.06756	160	0.945441	160.004
[UP]	TRINITY_DN1520_c0_g1	1589	293	2.43915	1296	0.993291	1296
[DOWN]	TRINITY_DN1410_c0_g1	416	627	-0.591882	211	0.921711	-211.001
[UP]	TRINITY_DN1129_c0_g1	352	128	1.45943	224	0.959422	224.005
[UP]	TRINITY_DN1239_c0_g1	794	543	0.548187	251	0.918085	251.001
[UP]	TRINITY_DN824_c0_g1	494	180	1.45651	314	0.967933	314.003
[]	TRINITY_DN1398_c0_g1	1842	2012	-0.127357	170	0.457751	-170
[UP]	TRINITY_DN479_c0_g1	2200	1445	0.606434	755	0.950738	755
[]	TRINITY_DN369_c0_g1	393	473	-0.267311	80	0.698893	-80.0004
[UP]	TRINITY_DN1093_c0_g1	319	153	1.06002	166	0.94657	166.003
[UP]	TRINITY_DN591_c0_g1	1303	251	2.37608	1052	0.991142	1052
[]	TRINITY_DN2237_c0_g1	173	170	0.0252373	3	0.0869301	3.00011
[UP]	TRINITY_DN481_c0_g1	2406	545	2.14231	1861	0.996049	1861
[]	TRINITY_DN2127_c0_g1	358	367	-0.0358205	9	0.13947	-9.00007
[]	TRINITY_DN1644_c0_g1	544	503	0.113048	41	0.365436	41.0002
[]	TRINITY_DN309_c0_g1	444	392	0.179706	52	0.529722	52.0003
[UP]	TRINITY_DN863_c0_g1	748	107	2.80543	641	0.983413	641.006
[DOWN]	TRINITY_DN1191_c0_g1	4797	10792	-1.16976	5995	0.994464	-5995
[]	TRINITY_DN1086_c0_g1	4875	6073	-0.317007	1198	0.832696	-1198
[UP]	TRINITY_DN1839_c0_g1	569	131	2.11886	438	0.97703	438.005
[]	TRINITY_DN195_c0_g1	3824	3812	0.0045344	12	0.0306991	12
[DOWN]	TRINITY_DN1846_c0_g1	3786	7272	-0.941678	3486	0.98858	-3486
[UP]	TRINITY_DN643_c0_g1	1243	490	1.34297	753	0.983131	753.001
[UP]	TRINITY_DN758_c0_g1	1379	868	0.667856	511	0.952801	511
[]	TRINITY_DN2113_c0_g1	365	408	-0.160673	43	0.47931	-43.0003
[DOWN]	TRINITY_DN2396_c0_g1	1060	2001	-0.916657	941	0.979244	-941
[UP]	TRINITY_DN538_c0_g1	3915	929	2.07526	2986	0.997872	2986
[]	TRINITY_DN545_c0_g1	2122	2547	-0.263374	425	0.74505	-425
[]	TRINITY_DN2494_c0_g1	641	460	0.47869	181	0.887408	181.001
[DOWN]	TRINITY_DN2_c0_g1	47605	65153	-0.452719	17548	0.920951	-17548
[UP]	TRINITY_DN2439_c0_g1	1391	8	7.44191	1383	0.994464	1383.02
[UP]	TRINITY_DN694_c0_g1	1818	1153	0.65696	665	0.955818	665
[]	TRINITY_DN1475_c0_g1	2057	1996	0.0434301	61	0.163548	61
[]	TRINITY_DN486_c0_g1	437	519	-0.248101	82	0.67462	-82.0004
[UP]	TRINITY_DN1365_c0_g1	559	64	3.1267	495	0.979548	495.01
[UP]	TRINITY_DN1255_c0_g1	287	107	1.42344	180	0.952714	180.006
[UP]	TRINITY_DN596_c0_g1	1894	1198	0.660808	696	0.956817	696
[UP]	TRINITY_DN1567_c0_g1	1875	885	1.08314	990	0.984933	990.001
[UP]	TRINITY_DN364_c0_g1	2551	867	1.55696	1684	0.993574	1684
[UP]	TRINITY_DN1677_c0_g1	972	625	0.6371	347	0.941793	347.001
[DOWN]	TRINITY_DN474_c0_g1	289	937	-1.69698	648	0.982241	-648.002
[UP]	TRINITY_DN927_c0_g1	254	106	1.26076	148	0.944355	148.005
[DOWN]	TRINITY_DN266_c0_g1	880	3162	-1.84526	2282	0.996287	-2282
[UP]	TRINITY_DN817_c0_g1	368	136	1.4361	232	0.960465	232.004
[]	TRINITY_DN1787_c0_g1	177	140	0.338323	37	0.680525	37.0015
[UP]	TRINITY_DN1972_c0_g1	288	136	1.08246	152	0.943422	152.004
[UP]	TRINITY_DN584_c0_g1	1428	302	2.24138	1126	0.99162	1126
[]	TRINITY_DN376_c0_g1	1583	1423	0.153726	160	0.510747	160
[UP]	TRINITY_DN1897_c0_g1	530	214	1.30838	316	0.96713	316.003
[]	TRINITY_DN1356_c0_g1	11742	10571	0.151566	1171	0.539427	1171
[UP]	TRINITY_DN2283_c0_g1	752	415	0.857621	337	0.959553	337.001
[DOWN]	TRINITY_DN1804_c0_g1	81715	122797	-0.587602	41082	0.960942	-41082
[DOWN]	TRINITY_DN432_c0_g1	2721	3683	-0.436744	962	0.907924	-962
[UP]	TRINITY_DN1081_c0_g1	530	126	2.07257	404	0.975402	404.005
[UP]	TRINITY_DN868_c0_g1	981	413	1.24811	568	0.977833	568.001
[UP]	TRINITY_DN160_c0_g1	3741	2050	0.8678	1691	0.984043	1691
[UP]	TRINITY_DN1736_c0_g1	827	203	2.02641	624	0.982631	624.003
[UP]	TRINITY_DN68_c0_g1	10563	4508	1.22846	6055	0.995007	6055
[UP]	TRINITY_DN259_c0_g1	235	130	0.854149	105	0.917304	105.003
[DOWN]	TRINITY_DN2502_c0_g1	889	1903	-1.09802	1014	0.985584	-1014
[DOWN]	TRINITY_DN1628_c0_g1	395	699	-0.82344	304	0.955384	-304.001
[UP]	TRINITY_DN2329_c0_g1	7291	1711	2.09128	5580	0.998502	5580
[DOWN]	TRINITY_DN533_c0_g1	1372	3598	-1.39091	2226	0.994529	-2226
[UP]	TRINITY_DN2391_c0_g1	560	210	1.41504	350	0.970408	350.003
[]	TRINITY_DN1690_c0_g1	333	220	0.598019	113	0.8967	113.002
[]	TRINITY_DN1019_c0_g1	193	182	0.0846624	11	0.231198	11.0003
[DOWN]	TRINITY_DN7_c0_g1	3068	21325	-2.79718	18257	0.99937	-18257
[UP]	TRINITY_DN976_c0_g1	1344	738	0.86484	606	0.970126	606.001
[]	TRINITY_DN2286_c0_g1	951	1233	-0.374656	282	0.847699	-282
[]	TRINITY_DN540_c0_g1	1871	2229	-0.252587	358	0.726661	-358
[UP]	TRINITY_DN1077_c0_g1	299	63	2.24672	236	0.963113	236.011
[UP]	TRINITY_DN969_c0_g1	876	474	0.886044	402	0.964242	402.001
[UP]	TRINITY_DN1635_c0_g1	2551	104	4.61641	2447	0.998046	2447
[UP]	TRINITY_DN1250_c0_g1	2235	775	1.52801	1460	0.992314	1460
[UP]	TRINITY_DN428_c0_g1	1619	377	2.10247	1242	0.992749	1242
[UP]	TRINITY_DN699_c0_g1	1118	373	1.58367	745	0.98452	745.002
[DOWN]	TRINITY_DN72_c0_g1	30393	54113	-0.832236	23720	0.985736	-23720
[UP]	TRINITY_DN1187_c0_g1	428	138	1.63294	290	0.967	290.005
[]	TRINITY_DN1905_c0_g1	395	452	-0.19447	57	0.553865	-57.0003
[UP]	TRINITY_DN2118_c0_g1	435	196	1.15016	239	0.958967	239.003
[UP]	TRINITY_DN261_c0_g1	3972	1575	1.33451	2397	0.994594	2397
[UP]	TRINITY_DN2228_c0_g1	2003	1158	0.790527	845	0.972167	845
[]	TRINITY_DN711_c0_g1	392	343	0.192645	49	0.542814	49.0004
[UP]	TRINITY_DN1360_c0_g1	1331	586	1.18354	745	0.981633	745.001
[]	TRINITY_DN2290_c0_g1	1502	1147	0.389019	355	0.865154	355
[UP]	TRINITY_DN639_c0_g1	1064	507	1.06944	557	0.975792	557.001
[]	TRINITY_DN1349_c0_g1	361	329	0.133911	32	0.399153	32.0003
[UP]	TRINITY_DN1459_c0_g1	267	65	2.03833	202	0.958684	202.01
[]	TRINITY_DN2560_c0_g1	1851	1839	0.00938342	12	0.0562961	12
[]	TRINITY_DN1965_c0_g1	408	360	0.180572	48	0.523795	48.0003
[UP]	TRINITY_DN702_c0_g1	2779	542	2.3582	2237	0.997286	2237
[UP]	TRINITY_DN589_c0_g1	297	156	0.928917	141	0.935345	141.003
[]	TRINITY_DN2558_c0_g1	134	172	-0.360176	38	0.699305	-38.0017
[UP]	TRINITY_DN371_c0_g1	2215	458	2.27389	1757	0.995788	1757
[UP]	TRINITY_DN812_c0_g1	829	41	4.33768	788	0.987212	788.012
[UP]	TRINITY_DN529_c0_g1	2050	909	1.17327	1141	0.987625	1141
[UP]	TRINITY_DN149_c0_g1	9715	6009	0.693089	3706	0.974056	3706
[UP]	TRINITY_DN322_c0_g1	2710	348	2.96113	2362	0.997655	2362
[UP]	TRINITY_DN650_c0_g1	782	374	1.06413	408	0.970213	408.001
[]	TRINITY_DN1246_c0_g1	590	585	0.0122783	5	0.0531915	5.00002
[]	TRINITY_DN2012_c0_g1	651	474	0.45777	177	0.879961	177.001
[UP]	TRINITY_DN1518_c0_g1	864	17	5.66742	847	0.98858	847.019
[UP]	TRINITY_DN542_c0_g1	703	478	0.556514	225	0.91713	225.001
[DOWN]	TRINITY_DN2393_c0_g1	360	529	-0.555271	169	0.908033	-169.001
[UP]	TRINITY_DN2180_c0_g1	467	80	2.54535	387	0.974577	387.008
[UP]	TRINITY_DN1305_c0_g1	486	299	0.700811	187	0.933391	187.001
[UP]	TRINITY_DN918_c0_g1	644	256	1.33092	388	0.971711	388.002
[]	TRINITY_DN1580_c0_g1	286	214	0.418404	72	0.811572	72.0012
[]	TRINITY_DN866_c0_g1	1079	960	0.168589	119	0.54733	119
[UP]	TRINITY_DN102_c0_g1	12973	2833	2.19511	10140	0.998762	10140
[UP]	TRINITY_DN2173_c0_g1	676	242	1.48202	434	0.974533	434.003
[]	TRINITY_DN2401_c0_g1	134	102	0.393664	32	0.683261	32.0024
[]	TRINITY_DN1525_c0_g1	340	251	0.437847	89	0.837777	89.0011
[UP]	TRINITY_DN1738_c0_g1	334	46	2.86014	288	0.968302	288.014
[UP]	TRINITY_DN2389_c0_g1	15771	6506	1.27743	9265	0.995462	9265
[UP]	TRINITY_DN2562_c0_g1	7427	2040	1.86421	5387	0.997699	5387
[DOWN]	TRINITY_DN2279_c0_g1	1415	5159	-1.86629	3744	0.997568	-3744
[DOWN]	TRINITY_DN14_c0_g1	47429	77787	-0.71376	30358	0.977182	-30358
[UP]	TRINITY_DN1796_c0_g1	393	90	2.12653	303	0.969106	303.007
[]	TRINITY_DN5_c0_g1	23002	26028	-0.178305	3026	0.616413	-3026
[]	TRINITY_DN2169_c0_g1	769	1062	-0.465728	293	0.898024	-293
[DOWN]	TRINITY_DN2452_c0_g1	1968	3220	-0.71033	1252	0.970864	-1252
[]	TRINITY_DN2059_c0_g1	545	537	0.0213341	8	0.084911	8.00003
[UP]	TRINITY_DN870_c0_g1	1039	656	0.663428	383	0.946287	383.001
[]	TRINITY_DN1686_c0_g1	598	498	0.264	100	0.699783	100
[UP]	TRINITY_DN2232_c0_g1	470	253	0.893523	217	0.949566	217.002
[UP]	TRINITY_DN373_c0_g1	779	380	1.03562	399	0.969279	399.001
[DOWN]	TRINITY_DN1576_c0_g1	1651	3162	-0.937497	1511	0.985128	-1511
[DOWN]	TRINITY_DN2342_c0_g1	6940	15015	-1.1134	8075	0.993834	-8075
[]	TRINITY_DN697_c0_g1	863	798	0.112972	65	0.380721	65.0001
[UP]	TRINITY_DN2122_c0_g1	3861	1398	1.46561	2463	0.995224	2463
[]	TRINITY_DN65_c0_g1	28169	23289	0.27446	4880	0.779961	4880
[UP]	TRINITY_DN1466_c0_g1	6558	87	6.2361	6471	0.99924	6471
[UP]	TRINITY_DN153_c0_g1	10292	1534	2.74615	8758	0.999023	8758
[UP]	TRINITY_DN242_c0_g1	2496	1381	0.853905	1115	0.979179	1115
[UP]	TRINITY_DN2398_c0_g1	688	422	0.705166	266	0.943986	266.001
[]	TRINITY_DN1068_c0_g1	694	605	0.198001	89	0.596852	89.0002
[UP]	TRINITY_DN1516_c0_g1	404	169	1.25733	235	0.959792	235.003
[UP]	TRINITY_DN1211_c0_g1	1036	441	1.23217	595	0.978506	595.001
[UP]	TRINITY_DN1438_c0_g1	1089	382	1.51136	707	0.982805	707.002
[UP]	TRINITY_DN2476_c0_g1	635	309	1.03915	326	0.96498	326.002
[UP]	TRINITY_DN1264_c0_g1	315	153	1.04182	162	0.94531	162.003
[]	TRINITY_DN2000_c0_g1	586	422	0.473658	164	0.881112	164.001
[UP]	TRINITY_DN1159_c0_g1	333	164	1.02183	169	0.946591	169.003
[DOWN]	TRINITY_DN49_c0_g1	26783	47457	-0.825303	20674	0.985671	-20674
[DOWN]	TRINITY_DN1307_c0_g1	1369	2373	-0.79359	1004	0.974577	-1004
[UP]	TRINITY_DN137_c0_g1	912	385	1.24418	527	0.976683	527.001
[UP]	TRINITY_DN1342_c0_g1	380	222	0.77544	158	0.934043	158.002
[DOWN]	TRINITY_DN1090_c0_g1	495	958	-0.952597	463	0.96865	-463.001
[DOWN]	TRINITY_DN1843_c0_g1	4821	15751	-1.70804	10930	0.997829	-10930
[UP]	TRINITY_DN44_c0_g1	3641	1229	1.56685	2412	0.995397	2412
[UP]	TRINITY_DN2514_c0_g1	404	67	2.59212	337	0.97208	337.01
[]	TRINITY_DN1395_c0_g1	662	759	-0.197269	97	0.600651	-97.0002
[UP]	TRINITY_DN997_c0_g1	556	119	2.22412	437	0.976921	437.006
[UP]	TRINITY_DN2066_c0_g1	978	258	1.92246	720	0.984455	720.003
[UP]	TRINITY_DN1953_c0_g1	454	236	0.943905	218	0.951303	218.002
[UP]	TRINITY_DN2567_c0_g1	1604	823	0.96271	781	0.977421	781.001
[DOWN]	TRINITY_DN151_c0_g1	212	4203	-4.30928	3991	0.998936	-3991
[UP]	TRINITY_DN1543_c0_g1	6403	258	4.63331	6145	0.99924	6145
[UP]	TRINITY_DN1607_c0_g1	747	337	1.14836	410	0.971342	410.002
[UP]	TRINITY_DN1042_c0_g1	1342	388	1.79026	954	0.988558	954.002
[UP]	TRINITY_DN0_c0_g1	350740	197956	0.825222	152784	0.98591	152784
[UP]	TRINITY_DN111_c0_g1	2965	408	2.86139	2557	0.997872	2557
[UP]	TRINITY_DN1433_c0_g1	7013	1077	2.70301	5936	0.998914	5936
[]	TRINITY_DN1106_c0_g1	427	319	0.42068	108	0.840599	108.001
[]	TRINITY_DN1216_c0_g1	382	417	-0.126475	35	0.404103	-35.0002
[UP]	TRINITY_DN416_c0_g1	980	165	2.57032	815	0.987473	815.004
[UP]	TRINITY_DN1717_c0_g1	1326	386	1.78041	940	0.988385	940.002
[UP]	TRINITY_DN416_c0_g2	856	85	3.33208	771	0.986822	771.007
[]	TRINITY_DN1621_c0_g1	373	369	0.0155548	4	0.0757273	4.00003
[DOWN]	TRINITY_DN1569_c0_g1	6911	30354	-2.13492	23443	0.999132	-23443
[UP]	TRINITY_DN1028_c0_g1	480	160	1.58496	320	0.969366	320.004
[UP]	TRINITY_DN1511_c0_g1	328	132	1.31316	196	0.954451	196.004
[UP]	TRINITY_DN887_c0_g1	503	77	2.70763	426	0.976769	426.009
[UP]	TRINITY_DN1138_c0_g1	493	221	1.15754	272	0.961963	272.002
[UP]	TRINITY_DN800_c0_g1	561	157	1.83724	404	0.974598	404.004
[]	TRINITY_DN2235_c0_g1	3391	2683	0.337864	708	0.842271	708
[]	TRINITY_DN132_c0_g1	2752	3054	-0.15022	302	0.522319	-302
[UP]	TRINITY_DN1626_c0_g1	671	89	2.91444	582	0.982132	582.007
[UP]	TRINITY_DN23_c0_g1	112121	70337	0.672701	41784	0.972492	41784
[]	TRINITY_DN2288_c0_g1	197	158	0.318271	39	0.676531	39.0013
[UP]	TRINITY_DN63_c0_g1	13355	642	4.37866	12713	0.999544	12713
[]	TRINITY_DN978_c0_g1	241	166	0.53785	75	0.856426	75.0019
[UP]	TRINITY_DN1452_c0_g1	561	147	1.93218	414	0.97525	414.005
[]	TRINITY_DN2005_c0_g1	740	538	0.459919	202	0.884281	202.001
[UP]	TRINITY_DN2176_c0_g1	386	166	1.21742	220	0.957534	220.003
[UP]	TRINITY_DN352_c0_g1	567	392	0.532495	175	0.902736	175.001
[UP]	TRINITY_DN1237_c0_g1	1377	513	1.4245	864	0.985866	864.001
[UP]	TRINITY_DN2409_c0_g1	664	380	0.805184	284	0.95343	284.001
[]	TRINITY_DN521_c0_g1	770	969	-0.331638	199	0.80723	-199
[UP]	TRINITY_DN1417_c0_g1	1288	312	2.04551	976	0.989774	976.002
[UP]	TRINITY_DN1232_c0_g1	1492	343	2.12097	1149	0.991837	1149
[UP]	TRINITY_DN1347_c0_g1	1276	100	3.67356	1176	0.992705	1176.01
[UP]	TRINITY_DN1457_c0_g1	398	111	1.84221	287	0.967021	287.006
[UP]	TRINITY_DN1047_c0_g1	3579	802	2.15788	2777	0.997655	2777
[UP]	TRINITY_DN631_c0_g1	1872	524	1.83694	1348	0.992727	1348
[UP]	TRINITY_DN1602_c0_g1	238	131	0.861395	107	0.91865	107.003
[UP]	TRINITY_DN28_c0_g1	58136	20550	1.50029	37586	0.997221	37586
[DOWN]	TRINITY_DN1712_c0_g1	69	225	-1.70526	156	0.948719	-156.009
[UP]	TRINITY_DN1173_c0_g1	919	217	2.08237	702	0.984694	702.003
[DOWN]	TRINITY_DN1063_c0_g1	757	1814	-1.26081	1057	0.987799	-1057
[UP]	TRINITY_DN1406_c0_g1	250	152	0.717857	98	0.90469	98.0026
[]	TRINITY_DN1822_c0_g1	4353	5696	-0.387939	1343	0.885823	-1343
[UP]	TRINITY_DN90_c0_g1	11055	4721	1.22753	6334	0.995007	6334
[UP]	TRINITY_DN2455_c0_g1	1135	451	1.33149	684	0.981633	684.001
[]	TRINITY_DN301_c0_g1	1331	1540	-0.21042	209	0.645832	-209
[UP]	TRINITY_DN1283_c0_g1	4182	1690	1.30717	2492	0.994312	2492
[UP]	TRINITY_DN1932_c0_g1	551	254	1.11722	297	0.964221	297.002
[UP]	TRINITY_DN2345_c0_g1	692	177	1.96702	515	0.979092	515.004
[UP]	TRINITY_DN411_c0_g1	5897	3518	0.745226	2379	0.979179	2379
[UP]	TRINITY_DN1484_c0_g1	1965	752	1.38572	1213	0.98997	1213
[UP]	TRINITY_DN1401_c0_g1	966	584	0.726055	382	0.953626	382.001
[UP]	TRINITY_DN2220_c0_g1	303	136	1.15571	167	0.947851	167.004
[DOWN]	TRINITY_DN357_c0_g1	396	1133	-1.51658	737	0.983543	-737.002
[UP]	TRINITY_DN1454_c0_g1	538	99	2.44211	439	0.977247	439.007
[DOWN]	TRINITY_DN910_c0_g1	461	1458	-1.66115	997	0.989101	-997.001
[UP]	TRINITY_DN1562_c0_g1	902	171	2.39913	731	0.985584	731.004
[DOWN]	TRINITY_DN304_c0_g1	1912	6649	-1.79805	4737	0.997482	-4737
[DOWN]	TRINITY_DN2178_c0_g1	2361	3586	-0.602977	1225	0.955645	-1225
[UP]	TRINITY_DN1127_c0_g1	722	124	2.54166	598	0.982349	598.005
[UP]	TRINITY_DN1733_c0_g1	336	93	1.85316	243	0.963048	243.007
[]	TRINITY_DN2404_c0_g1	8436	6575	0.359568	1861	0.870126	1861
[UP]	TRINITY_DN2361_c0_g1	1535	396	1.95467	1139	0.991077	1139
[UP]	TRINITY_DN1044_c0_g1	226	72	1.65025	154	0.948133	154.009
[]	TRINITY_DN500_c0_g1	952	735	0.373217	217	0.840903	217
[DOWN]	TRINITY_DN636_c0_g1	180	383	-1.08935	203	0.953865	-203.003
[]	TRINITY_DN1600_c0_g1	205	243	-0.245332	38	0.603691	-38.0008
[UP]	TRINITY_DN1763_c0_g1	812	152	2.41741	660	0.983652	660.004
[UP]	TRINITY_DN1968_c0_g1	1000	483	1.0499	517	0.974077	517.001
[]	TRINITY_DN1152_c0_g1	729	563	0.372784	166	0.832327	166
[UP]	TRINITY_DN1710_c0_g1	866	492	0.815709	374	0.959792	374.001
[UP]	TRINITY_DN1653_c0_g1	367	122	1.5889	245	0.963048	245.005
[]	TRINITY_DN135_c0_g1	1495	2012	-0.428485	517	0.893443	-517
[UP]	TRINITY_DN2051_c0_g1	467	313	0.57726	154	0.910551	154.001
[]	TRINITY_DN526_c0_g1	438	345	0.344335	93	0.780981	93.0006
[UP]	TRINITY_DN1175_c0_g1	345	142	1.28071	203	0.955623	203.004
[DOWN]	TRINITY_DN1841_c0_g1	444	1001	-1.17281	557	0.976921	-557.001
[UP]	TRINITY_DN2457_c0_g1	1167	148	2.97914	1019	0.990968	1019
[UP]	TRINITY_DN1285_c0_g1	846	40	4.40259	806	0.98769	806.012
[]	TRINITY_DN1731_c0_g1	227	246	-0.115966	19	0.340382	-19.0004
[UP]	TRINITY_DN2347_c0_g1	2160	653	1.72588	1507	0.993639	1507
[UP]	TRINITY_DN221_c0_g1	1275	443	1.52512	832	0.985671	832.001
[]	TRINITY_DN1288_c0_g1	1786	1378	0.374156	408	0.855884	408
[]	TRINITY_DN1323_c0_g1	27847	25165	0.146103	2682	0.542445	2682
[DOWN]	TRINITY_DN2082_c0_g1	47963	113008	-1.23643	65045	0.995788	-65045
[UP]	TRINITY_DN2192_c0_g1	1656	548	1.59545	1108	0.990339	1108
[UP]	TRINITY_DN1178_c0_g1	501	240	1.06178	261	0.96003	261.002
[UP]	TRINITY_DN1213_c0_g1	356	161	1.14482	195	0.952909	195.003
[UP]	TRINITY_DN1902_c0_g1	4677	2908	0.685556	1769	0.971754	1769
[DOWN]	TRINITY_DN1321_c0_g1	7335	14709	-1.00383	7374	0.99251	-7374
[UP]	TRINITY_DN1564_c0_g1	36979	12398	1.5766	24581	0.998046	24581
[UP]	TRINITY_DN610_c0_g1	624	174	1.84246	450	0.976639	450.004
[]	TRINITY_DN1344_c0_g1	1332	1721	-0.369653	389	0.854711	-389
[]	TRINITY_DN2110_c0_g1	546	568	-0.05699	22	0.214937	-22.0001
[UP]	TRINITY_DN1101_c0_g1	473	168	1.49338	305	0.967195	305.004
[]	TRINITY_DN1374_c0_g1	2352	2309	0.0266199	43	0.127638	43
[UP]	TRINITY_DN493_c0_g1	1280	608	1.074	672	0.978658	672.001
[UP]	TRINITY_DN941_c0_g1	826	166	2.31496	660	0.983456	660.004
[UP]	TRINITY_DN1154_c0_g1	1094	22	5.63597	1072	0.991858	1072.01
[]	TRINITY_DN1623_c0_g1	598	833	-0.478171	235	0.895332	-235
[UP]	TRINITY_DN247_c0_g1	2597	433	2.58441	2164	0.997351	2164
[UP]	TRINITY_DN1262_c0_g1	1679	754	1.15497	925	0.98465	925.001
[UP]	TRINITY_DN992_c0_g1	1005	210	2.25873	795	0.986735	795.003
[UP]	TRINITY_DN188_c0_g1	5627	763	2.88261	4864	0.998849	4864
[UP]	TRINITY_DN2382_c0_g1	1032	484	1.09236	548	0.975879	548.001
[UP]	TRINITY_DN298_c0_g1	1828	851	1.10304	977	0.984933	977.001
[]	TRINITY_DN1900_c0_g1	366	501	-0.452967	135	0.865111	-135.001
[UP]	TRINITY_DN2492_c0_g1	1705	60	4.82867	1645	0.99607	1645.01
[UP]	TRINITY_DN2516_c0_g1	412	273	0.593743	139	0.906101	139.001
[DOWN]	TRINITY_DN1894_c0_g1	22301	41576	-0.898643	19275	0.98832	-19275
[UP]	TRINITY_DN414_c0_g1	1021	510	1.00141	511	0.973513	511.001
[UP]	TRINITY_DN2330_c0_g1	295	150	0.975752	145	0.937799	145.003
[]	TRINITY_DN772_c0_g1	913	1046	-0.196196	133	0.612896	-133
[UP]	TRINITY_DN1784_c0_g1	224	74	1.5979	150	0.946917	150.009
[UP]	TRINITY_DN1541_c0_g1	2534	1282	0.98302	1252	0.984021	1252
[DOWN]	TRINITY_DN882_c0_g1	1015	1870	-0.881559	855	0.976683	-855
[UP]	TRINITY_DN1431_c0_g1	564	87	2.69661	477	0.978767	477.008
[DOWN]	TRINITY_DN1674_c0_g1	950	1711	-0.84884	761	0.973686	-761
[UP]	TRINITY_DN114_c0_g1	16517	6393	1.36939	10124	0.996135	10124
[]	TRINITY_DN1599_c0_g1	413	481	-0.219895	68	0.617607	-68.0004
[UP]	TRINITY_DN1782_c0_g1	863	595	0.536471	268	0.917065	268.001
[UP]	TRINITY_DN1103_c0_g1	2622	1377	0.929139	1245	0.982979	1245
[UP]	TRINITY_DN2030_c0_g1	1156	318	1.86204	838	0.986908	838.002
[UP]	TRINITY_DN2473_c0_g1	271	75	1.85333	196	0.95673	196.009
[UP]	TRINITY_DN1546_c0_g1	1347	164	3.03798	1183	0.992727	1183
[UP]	TRINITY_DN2368_c0_g1	720	485	0.570012	235	0.919735	235.001
[UP]	TRINITY_DN350_c0_g1	5386	3497	0.623096	1889	0.962657	1889
[]	TRINITY_DN557_c0_g1	392	447	-0.189421	55	0.551737	-55.0003
[UP]	TRINITY_DN1989_c0_g1	18658	13875	0.427307	4783	0.912093	4783
[UP]	TRINITY_DN2161_c0_g1	11253	7489	0.587465	3764	0.9599	3764
[UP]	TRINITY_DN1234_c0_g1	706	82	3.10597	624	0.983196	624.008
[UP]	TRINITY_DN615_c0_g1	567	305	0.894539	262	0.954472	262.002
[]	TRINITY_DN851_c0_g1	813	602	0.433492	211	0.873708	211
[UP]	TRINITY_DN1873_c0_g1	606	376	0.688585	230	0.938341	230.001
[UP]	TRINITY_DN1267_c0_g1	1155	149	2.95451	1006	0.990686	1006
[DOWN]	TRINITY_DN79_c0_g1	20858	42870	-1.03937	22012	0.993335	-22012
[]	TRINITY_DN726_c0_g1	1448	1927	-0.412295	479	0.879375	-479
[UP]	TRINITY_DN1951_c0_g1	252	128	0.97728	124	0.930156	124.004
[]	TRINITY_DN1878_c0_g1	6316	8155	-0.368674	1839	0.876292	-1839
[UP]	TRINITY_DN2141_c0_g1	3521	497	2.82467	3024	0.998307	3024
[UP]	TRINITY_DN2089_c0_g1	2592	1697	0.611079	895	0.953517	895
[UP]	TRINITY_DN1820_c0_g1	944	60	3.97575	884	0.989101	884.009
[UP]	TRINITY_DN994_c0_g1	1326	241	2.45998	1085	0.991489	1085
[UP]	TRINITY_DN2199_c0_g1	720	281	1.35743	439	0.974425	439.002
[UP]	TRINITY_DN1930_c0_g1	370	180	1.03953	190	0.950999	190.003
[DOWN]	TRINITY_DN47_c0_g1	1532	8173	-2.41545	6641	0.998741	-6641
[UP]	TRINITY_DN1065_c0_g1	288	136	1.08246	152	0.943422	152.004
[]	TRINITY_DN1594_c0_g1	5008	5838	-0.22124	830	0.690404	-830
[UP]	TRINITY_DN962_c0_g1	1041	420	1.30951	621	0.979527	621.001
[UP]	TRINITY_DN2315_c0_g1	560	274	1.03125	286	0.961789	286.002
[UP]	TRINITY_DN447_c0_g1	9596	3161	1.60205	6435	0.997416	6435
[UP]	TRINITY_DN2425_c0_g1	789	487	0.696104	302	0.946135	302.001
[]	TRINITY_DN2310_c0_g1	134	166	-0.30895	32	0.636518	-32.0015
[UP]	TRINITY_DN2478_c0_g1	825	495	0.736966	330	0.95228	330.001
[]	TRINITY_DN725_c0_g1	260	297	-0.191951	37	0.518823	-37.0005
[DOWN]	TRINITY_DN1672_c0_g1	1380	4067	-1.5593	2687	0.995658	-2687
[]	TRINITY_DN1879_c0_g1	156	145	0.105493	11	0.275315	11.0005
[UP]	TRINITY_DN2258_c0_g1	376	45	3.06274	331	0.971798	331.014
[UP]	TRINITY_DN2363_c0_g1	1026	491	1.06324	535	0.975033	535.001
[UP]	TRINITY_DN505_c0_g1	2440	730	1.74091	1710	0.994746	1710
[UP]	TRINITY_DN572_c0_g1	677	224	1.59566	453	0.976465	453.003
[UP]	TRINITY_DN2251_c0_g1	1983	265	2.90362	1718	0.996092	1718
[]	TRINITY_DN1983_c0_g1	285	206	0.468318	79	0.840143	79.0014
[UP]	TRINITY_DN2537_c0_g1	832	206	2.01394	626	0.982718	626.003
[UP]	TRINITY_DN1377_c0_g1	292	66	2.14543	226	0.961898	226.01
[]	TRINITY_DN961_c0_g1	242	196	0.304153	46	0.680938	46.001
[DOWN]	TRINITY_DN556_c0_g1	663	1505	-1.18268	842	0.983825	-842.001
[DOWN]	TRINITY_DN1157_c0_g1	666	3058	-2.19899	2392	0.997308	-2392
[DOWN]	TRINITY_DN1122_c0_g1	1382	2638	-0.932687	1256	0.983066	-1256
[UP]	TRINITY_DN2194_c0_g1	658	440	0.580584	218	0.922102	218.001
[DOWN]	TRINITY_DN168_c0_g1	4993	14947	-1.58188	9954	0.997612	-9954
[DOWN]	TRINITY_DN278_c0_g1	577	1224	-1.08496	647	0.97805	-647.001
[]	TRINITY_DN446_c0_g1	280	294	-0.0703893	14	0.224208	-14.0002
[]	TRINITY_DN792_c0_g1	972	830	0.227845	142	0.670452	142
[]	TRINITY_DN1393_c0_g1	981	828	0.244622	153	0.688059	153
[]	TRINITY_DN2084_c0_g1	4255	4005	0.0873569	250	0.344768	250
[UP]	TRINITY_DN741_c0_g1	1024	166	2.62496	858	0.988406	858.004
[UP]	TRINITY_DN1012_c0_g1	328	150	1.12873	178	0.95	178.004
[UP]	TRINITY_DN1984_c0_g1	517	219	1.23923	298	0.965306	298.003
[]	TRINITY_DN388_c0_g1	1381	1151	0.262825	230	0.731546	230
[]	TRINITY_DN226_c0_g1	6965	6233	0.160197	732	0.558163	732
[UP]	TRINITY_DN2530_c0_g1	437	96	2.18653	341	0.972015	341.007
[]	TRINITY_DN1874_c0_g1	596	447	0.415037	149	0.856752	149.001
[]	TRINITY_DN1098_c0_g1	629	600	0.0680975	29	0.249262	29.0001
[]	TRINITY_DN2420_c0_g1	2615	2489	0.0712447	126	0.271646	126
[UP]	TRINITY_DN336_c0_g1	892	428	1.05943	464	0.972514	464.001
[UP]	TRINITY_DN1769_c0_g1	561	5	6.80993	556	0.981698	556.042
[]	TRINITY_DN1218_c0_g1	283	187	0.597764	96	0.887039	96.0019
[UP]	TRINITY_DN2145_c0_g1	263	111	1.2445	152	0.94505	152.005
[UP]	TRINITY_DN835_c0_g1	578	373	0.631894	205	0.927139	205.001
[UP]	TRINITY_DN2253_c0_g1	375	121	1.63188	254	0.96383	254.005
[UP]	TRINITY_DN2535_c0_g1	1357	231	2.55446	1126	0.991837	1126
[UP]	TRINITY_DN1379_c0_g1	4538	1596	1.5076	2942	0.995832	2942
[]	TRINITY_DN229_c0_g1	1005	977	0.040765	28	0.158033	28
[UP]	TRINITY_DN1487_c0_g1	285	159	0.841935	126	0.926987	126.003
[DOWN]	TRINITY_DN498_c0_g1	1571	2788	-0.827547	1217	0.979201	-1217
[UP]	TRINITY_DN838_c0_g1	2614	1286	1.02337	1328	0.987364	1328
[UP]	TRINITY_DN1766_c0_g1	297	75	1.9855	222	0.960682	222.009
[UP]	TRINITY_DN2148_c0_g1	513	249	1.04281	264	0.959987	264.002
[UP]	TRINITY_DN462_c0_g1	394	214	0.880585	180	0.943639	180.002
[UP]	TRINITY_DN2256_c0_g1	621	109	2.51027	512	0.979852	512.006
[UP]	TRINITY_DN1658_c0_g1	4143	1492	1.47343	2651	0.995419	2651
[UP]	TRINITY_DN946_c0_g1	596	192	1.63421	404	0.974316	404.003
[UP]	TRINITY_DN570_c0_g1	1258	480	1.39003	778	0.983869	778.001
[UP]	TRINITY_DN1988_c0_g1	1538	37	5.37739	1501	0.995245	1501.01
[]	TRINITY_DN506_c0_g1	844	737	0.195578	107	0.604711	107
[UP]	TRINITY_DN2532_c0_g1	3863	2066	0.902881	1797	0.985237	1797
[UP]	TRINITY_DN2422_c0_g1	891	611	0.544253	280	0.918063	280.001
[UP]	TRINITY_DN616_c0_g1	652	378	0.786486	274	0.950825	274.001
[UP]	TRINITY_DN1827_c0_g1	1196	568	1.07425	628	0.977551	628.001
[]	TRINITY_DN95_c0_g1	1882	1784	0.077151	98	0.301368	98
[UP]	TRINITY_DN293_c0_g1	8887	1343	2.72624	7544	0.998936	7544
[UP]	TRINITY_DN777_c0_g1	1821	1159	0.65185	662	0.954603	662
[DOWN]	TRINITY_DN2205_c0_g1	292	852	-1.54489	560	0.979114	-560.002
[UP]	TRINITY_DN1326_c0_g1	1439	443	1.69969	996	0.989188	996.001
[DOWN]	TRINITY_DN1937_c0_g1	1018	2521	-1.30826	1503	0.991489	-1503
[DOWN]	TRINITY_DN183_c0_g1	3232	6159	-0.930269	2927	0.987929	-2927
[]	TRINITY_DN1436_c0_g1	427	331	0.367405	96	0.805189	96.0007
[UP]	TRINITY_DN460_c0_g1	2226	496	2.16604	1730	0.995723	1730
[UP]	TRINITY_DN339_c0_g1	1465	363	2.01286	1102	0.991359	1102
[]	TRINITY_DN1489_c0_g1	373	281	0.408606	92	0.822601	92.0009
[UP]	TRINITY_DN2255_c0_g1	939	479	0.9711	460	0.968888	460.001
[UP]	TRINITY_DN119_c0_g1	1135	428	1.40701	707	0.982241	707.001
[UP]	TRINITY_DN1328_c0_g1	1674	998	0.746188	676	0.965892	676
[UP]	TRINITY_DN1656_c0_g1	932	323	1.5288	609	0.980417	609.002
[UP]	TRINITY_DN948_c0_g1	777	365	1.09002	412	0.970821	412.001
[DOWN]	TRINITY_DN93_c0_g1	1931	3883	-1.00782	1952	0.990339	-1952
[UP]	TRINITY_DN1548_c0_g1	320	119	1.42711	201	0.956274	201.005
[]	TRINITY_DN1269_c0_g1	383	353	0.117676	30	0.372775	30.0002
[]	TRINITY_DN2366_c0_g1	224	201	0.156303	23	0.423079	23.0005
[UP]	TRINITY_DN680_c0_g1	974	453	1.10441	521	0.975076	521.001
[DOWN]	TRINITY_DN1876_c0_g1	265	405	-0.61193	140	0.90964	-140.001
[]	TRINITY_DN1049_c0_g1	300	201	0.577767	99	0.887429	99.0017
[UP]	TRINITY_DN1768_c0_g1	335	56	2.58066	279	0.967455	279.012
[UP]	TRINITY_DN1715_c0_g1	1332	147	3.17971	1185	0.99277	1185
[UP]	TRINITY_DN508_c0_g1	1073	87	3.62449	986	0.990664	986.007
[DOWN]	TRINITY_DN181_c0_g1	2722	6127	-1.17051	3405	0.993986	-3405
[UP]	TRINITY_DN2146_c0_g1	220	108	1.02647	112	0.92729	112.005
[UP]	TRINITY_DN2424_c0_g1	388	105	1.88567	283	0.966869	283.006
[UP]	TRINITY_DN2036_c0_g1	1234	217	2.50758	1017	0.990751	1017
[UP]	TRINITY_DN1605_c0_g1	261	138	0.919382	123	0.928485	123.003
[UP]	TRINITY_DN1170_c0_g1	2288	744	1.62071	1544	0.993726	1544
[DOWN]	TRINITY_DN291_c0_g1	1433	2544	-0.82806	1111	0.978094	-1111
[UP]	TRINITY_DN999_c0_g1	562	224	1.32707	338	0.96904	338.003
[UP]	TRINITY_DN2314_c0_g1	696	66	3.39855	630	0.983413	630.009
[UP]	TRINITY_DN1390_c0_g1	375	122	1.62001	253	0.963808	253.005
[UP]	TRINITY_DN1280_c0_g1	143543	32628	2.1373	110915	0.999305	110915
[]	TRINITY_DN1825_c0_g1	121	137	-0.179169	16	0.403713	-16.001
[]	TRINITY_DN2204_c0_g1	1272	1133	0.166951	139	0.551997	139
[DOWN]	TRINITY_DN559_c0_g1	297	440	-0.567041	143	0.902649	-143.001
[]	TRINITY_DN130_c0_g1	12807	12959	-0.0170218	152	0.0954624	-152
[]	TRINITY_DN2197_c0_g1	527	631	-0.259837	104	0.701867	-104
[UP]	TRINITY_DN1935_c0_g1	2037	326	2.6435	1711	0.996049	1711
[]	TRINITY_DN669_c0_g1	293	223	0.393857	70	0.792662	70.0011
[]	TRINITY_DN42_c0_g1	2317	1978	0.228216	339	0.693291	339
[DOWN]	TRINITY_DN1060_c0_g1	1113	1801	-0.694345	688	0.960356	-688
[UP]	TRINITY_DN2087_c0_g1	454	89	2.35082	365	0.973448	365.008
[UP]	TRINITY_DN1108_c0_g1	967	178	2.44164	789	0.986735	789.004
[UP]	TRINITY_DN1654_c0_g1	227	69	1.71802	158	0.949284	158.009
[UP]	TRINITY_DN1113_c0_g1	458	147	1.63953	311	0.968606	311.004
[UP]	TRINITY_DN1231_c0_g1	406	175	1.21412	231	0.958576	231.003
[UP]	TRINITY_DN645_c0_g1	1041	420	1.30951	621	0.979527	621.001
[UP]	TRINITY_DN104_c0_g1	3592	332	3.43553	3260	0.998654	3260
[UP]	TRINITY_DN2483_c0_g1	204	104	0.971986	100	0.917933	100.005
[]	TRINITY_DN1772_c0_g1	206	278	-0.432441	72	0.81624	-72.0013
[UP]	TRINITY_DN1959_c0_g1	1611	993	0.698091	618	0.959596	618
[DOWN]	TRINITY_DN632_c0_g1	581	1626	-1.48472	1045	0.988732	-1045
[UP]	TRINITY_DN1890_c0_g1	420	38	3.46632	382	0.974685	382.016
[UP]	TRINITY_DN1244_c0_g1	472	137	1.78461	335	0.970517	335.005
[]	TRINITY_DN1523_c0_g1	135	216	-0.678072	81	0.886974	-81.0028
[UP]	TRINITY_DN117_c0_g1	2728	838	1.70282	1890	0.995202	1890
[UP]	TRINITY_DN29_c0_g1	56171	23081	1.28312	33090	0.995983	33090
[]	TRINITY_DN1828_c0_g1	1363	1047	0.380524	316	0.856774	316
[]	TRINITY_DN2534_c0_g1	1159	871	0.412136	288	0.868845	288
[UP]	TRINITY_DN1362_c0_g1	346	198	0.805272	148	0.933478	148.002
[UP]	TRINITY_DN763_c0_g1	183	95	0.945844	88	0.908988	88.0051
[]	TRINITY_DN11_c0_g1	47725	48370	-0.0193673	645	0.0962657	-645
[]	TRINITY_DN2073_c0_g1	801	826	-0.0443395	25	0.156926	-25
[]	TRINITY_DN1375_c0_g1	1335	1059	0.334137	276	0.815588	276
[UP]	TRINITY_DN1705_c0_g1	1472	313	2.23354	1159	0.991902	1159
[DOWN]	TRINITY_DN24_c0_g1	50824	69401	-0.449447	18577	0.920973	-18577
[UP]	TRINITY_DN1180_c0_g1	1970	1113	0.823742	857	0.974251	857
[]	TRINITY_DN1933_c0_g1	4508	4987	-0.145685	479	0.529006	-479
[UP]	TRINITY_DN484_c0_g1	1890	1067	0.824826	823	0.973643	823
[UP]	TRINITY_DN2086_c0_g1	1467	991	0.565912	476	0.935063	476
[UP]	TRINITY_DN2234_c0_g1	343	111	1.62765	232	0.96155	232.006
[UP]	TRINITY_DN2006_c0_g1	986	182	2.43765	804	0.987104	804.004
[UP]	TRINITY_DN2416_c0_g1	605	237	1.35205	368	0.970712	368.002
[UP]	TRINITY_DN358_c0_g1	2042	1248	0.710365	794	0.964677	794
[UP]	TRINITY_DN1493_c0_g1	1344	670	1.0043	674	0.977898	674.001
[UP]	TRINITY_DN171_c0_g1	1759	382	2.20311	1377	0.993704	1377
[UP]	TRINITY_DN899_c0_g1	402	165	1.28473	237	0.960009	237.003
[UP]	TRINITY_DN1641_c0_g1	1044	433	1.26968	611	0.979201	611.001
[DOWN]	TRINITY_DN2360_c0_g1	4170	7152	-0.778299	2982	0.981676	-2982
[]	TRINITY_DN2352_c0_g1	1231	968	0.346752	263	0.83109	263
[UP]	TRINITY_DN1777_c0_g1	563	214	1.39552	349	0.970061	349.003
[]	TRINITY_DN827_c0_g1	555	687	-0.307822	132	0.773361	-132
[]	TRINITY_DN1088_c0_g1	494	351	0.49304	143	0.883109	143.001
[UP]	TRINITY_DN1549_c0_g1	705	274	1.36345	431	0.973925	431.002
[]	TRINITY_DN1118_c0_g1	177	100	0.823749	77	0.893595	77.0044
[]	TRINITY_DN1308_c0_g1	1275	1332	-0.0630968	57	0.230352	-57
[UP]	TRINITY_DN1967_c0_g1	2385	1272	0.906891	1113	0.981198	1113
[UP]	TRINITY_DN417_c0_g1	3420	1122	1.60792	2298	0.996005	2298
[UP]	TRINITY_DN497_c0_g1	582	296	0.975422	286	0.958923	286.002
[]	TRINITY_DN230_c0_g1	5925	7536	-0.346984	1611	0.860595	-1611
[UP]	TRINITY_DN1954_c0_g1	429	166	1.36979	263	0.963026	263.004
[UP]	TRINITY_DN2170_c0_g1	269	77	1.80468	192	0.956079	192.008
[DOWN]	TRINITY_DN2078_c0_g1	677	2247	-1.73077	1570	0.993986	-1570
[UP]	TRINITY_DN1590_c0_g1	17649	12644	0.481134	5005	0.930786	5005
[UP]	TRINITY_DN1528_c0_g1	2007	1360	0.561434	647	0.938602	647
[]	TRINITY_DN2386_c0_g1	204	220	-0.108934	16	0.308945	-16.0004
[UP]	TRINITY_DN2547_c0_g1	1215	281	2.11231	934	0.989166	934.002
[UP]	TRINITY_DN2103_c0_g1	292	122	1.25909	170	0.949609	170.005
[DOWN]	TRINITY_DN1515_c0_g1	1276	2770	-1.11826	1494	0.989926	-1494
[UP]	TRINITY_DN1029_c0_g1	221	91	1.28011	130	0.938298	130.006
[UP]	TRINITY_DN1510_c0_g1	3411	1934	0.818607	1477	0.980591	1477
[UP]	TRINITY_DN16_c0_g1	55491	38837	0.514822	16654	0.942575	16654
[]	TRINITY_DN1700_c0_g1	878	676	0.377198	202	0.845267	202
[UP]	TRINITY_DN2108_c0_g1	286	149	0.940703	137	0.934368	137.003
[UP]	TRINITY_DN1498_c0_g1	957	351	1.44705	606	0.980113	606.002
[]	TRINITY_DN1370_c0_g1	813	966	-0.248768	153	0.704168	-153
[UP]	TRINITY_DN353_c0_g1	314	82	1.93707	232	0.96205	232.008
[UP]	TRINITY_DN1185_c0_g1	1101	509	1.11308	592	0.977182	592.001
[UP]	TRINITY_DN2542_c0_g1	449	252	0.833292	197	0.944399	197.002
[DOWN]	TRINITY_DN294_c0_g1	439	643	-0.550598	204	0.912332	-204.001
[]	TRINITY_DN1249_c0_g1	411	373	0.139963	38	0.432089	38.0003
[DOWN]	TRINITY_DN2357_c0_g1	6237	8397	-0.429022	2160	0.91066	-2160
[UP]	TRINITY_DN1920_c0_g1	1761	1218	0.531881	543	0.929418	543
[UP]	TRINITY_DN822_c0_g1	638	221	1.52951	417	0.974056	417.003
[UP]	TRINITY_DN1278_c0_g1	271	141	0.942598	130	0.932023	130.003
[UP]	TRINITY_DN2513_c0_g1	581	270	1.10558	311	0.964937	311.002
[UP]	TRINITY_DN2137_c0_g1	366	41	3.15815	325	0.97119	325.015
[]	TRINITY_DN45_c0_g1	45105	39273	0.19975	5832	0.661116	5832
[UP]	TRINITY_DN2200_c0_g1	492	102	2.27009	390	0.97449	390.007
[UP]	TRINITY_DN2293_c0_g1	303	77	1.97639	226	0.96129	226.009
[DOWN]	TRINITY_DN269_c0_g1	184	1919	-3.38258	1735	0.996353	-1735
[UP]	TRINITY_DN1434_c0_g1	674	104	2.69617	570	0.981741	570.006
[UP]	TRINITY_DN492_c0_g1	1569	288	2.4457	1281	0.993205	1281
[]	TRINITY_DN2319_c0_g1	555	460	0.270854	95	0.709227	95.0004
[UP]	TRINITY_DN573_c0_g1	1004	539	0.897402	465	0.967195	465.001
[UP]	TRINITY_DN2381_c0_g1	13920	8460	0.71843	5460	0.977638	5460
[]	TRINITY_DN1595_c0_g1	477	345	0.467393	132	0.871884	132.001
[UP]	TRINITY_DN2399_c0_g1	2310	1328	0.798638	982	0.974663	982
[]	TRINITY_DN1147_c0_g1	826	819	0.0122783	7	0.054733	7.00001
[UP]	TRINITY_DN1925_c0_g1	390	50	2.96347	340	0.97234	340.013
[DOWN]	TRINITY_DN929_c0_g1	79	638	-3.01363	559	0.981546	-559.008
[]	TRINITY_DN1210_c0_g1	1208	902	0.421421	306	0.878267	306
[DOWN]	TRINITY_DN1557_c0_g1	1408	2072	-0.557377	664	0.938993	-664
[DOWN]	TRINITY_DN201_c0_g1	417	1938	-2.21645	1521	0.994637	-1521
[UP]	TRINITY_DN1155_c0_g1	1124	733	0.616757	391	0.941033	391
[UP]	TRINITY_DN273_c0_g1	2476	310	2.99767	2166	0.997525	2166
[UP]	TRINITY_DN2500_c0_g1	5065	2411	1.07093	2654	0.992336	2654
[DOWN]	TRINITY_DN679_c0_g1	178	611	-1.7793	433	0.975684	-433.004
[UP]	TRINITY_DN138_c0_g1	1857	278	2.73982	1579	0.995376	1579
[UP]	TRINITY_DN1807_c0_g1	711	184	1.95014	527	0.979592	527.004
[UP]	TRINITY_DN2518_c0_g1	3825	1658	1.20602	2167	0.993053	2167
[UP]	TRINITY_DN797_c0_g1	2014	965	1.06146	1049	0.985541	1049
[UP]	TRINITY_DN852_c0_g1	844	444	0.926683	400	0.965241	400.001
[UP]	TRINITY_DN332_c0_g1	1854	1120	0.727143	734	0.96498	734
[UP]	TRINITY_DN1096_c0_g1	885	295	1.58496	590	0.980829	590.002
[UP]	TRINITY_DN2488_c0_g1	549	296	0.891209	253	0.953843	253.002
[UP]	TRINITY_DN1426_c0_g1	1066	193	2.46553	873	0.98845	873.003
[UP]	TRINITY_DN1616_c0_g1	1437	228	2.65595	1209	0.992857	1209
[UP]	TRINITY_DN142_c0_g1	4824	1582	1.60848	3242	0.996895	3242
[DOWN]	TRINITY_DN1997_c0_g1	1534	3620	-1.23869	2086	0.993291	-2086
[]	TRINITY_DN329_c0_g1	978	1006	-0.0407239	28	0.158033	-28
[UP]	TRINITY_DN607_c0_g1	961	222	2.11398	739	0.985562	739.003
[UP]	TRINITY_DN1236_c0_g1	1293	255	2.34215	1038	0.990947	1038
[UP]	TRINITY_DN109_c0_g1	2682	1004	1.41755	1678	0.99327	1678
[UP]	TRINITY_DN2019_c0_g1	349	110	1.66572	239	0.962267	239.006
[UP]	TRINITY_DN1646_c0_g1	633	295	1.10149	338	0.966891	338.002
[UP]	TRINITY_DN1338_c0_g1	4369	2019	1.11366	2350	0.992488	2350
[]	TRINITY_DN552_c0_g1	2053	1515	0.438416	538	0.898806	538
[]	TRINITY_DN1895_c0_g1	387	503	-0.378225	116	0.821993	-116.001
[DOWN]	TRINITY_DN860_c0_g1	878	1462	-0.73565	584	0.962918	-584
[]	TRINITY_DN1587_c0_g1	769	766	0.00563921	3	0.0502388	3.00001
[]	TRINITY_DN2140_c0_g1	17158	21283	-0.31082	4125	0.82855	-4125
[]	TRINITY_DN958_c0_g1	1121	841	0.414609	280	0.868085	280
[]	TRINITY_DN1016_c0_g1	300	400	-0.415037	100	0.836062	-100.001
[UP]	TRINITY_DN771_c0_g1	245	72	1.76671	173	0.95267	173.009
[UP]	TRINITY_DN738_c0_g1	658	148	2.15249	510	0.97957	510.005
[UP]	TRINITY_DN1866_c0_g1	781	536	0.54309	245	0.915089	245.001
[UP]	TRINITY_DN2411_c0_g1	359	85	2.07845	274	0.966479	274.008
[DOWN]	TRINITY_DN2239_c0_g1	383	825	-1.10705	442	0.972427	-442.001
[UP]	TRINITY_DN1675_c0_g1	1399	956	0.549313	443	0.930591	443
[UP]	TRINITY_DN2441_c0_g1	20313	5099	1.99412	15214	0.998328	15214
[UP]	TRINITY_DN112_c0_g1	4463	239	4.22293	4224	0.998958	4224
[UP]	TRINITY_DN1836_c0_g1	695	79	3.13709	616	0.983066	616.008
[DOWN]	TRINITY_DN1207_c0_g1	710525	1066434	-0.585837	355909	0.960986	-355909
[UP]	TRINITY_DN1367_c0_g1	465	115	2.0156	350	0.972601	350.006
[]	TRINITY_DN420_c0_g1	1451	1477	-0.0256223	26	0.124924	-26
[UP]	TRINITY_DN548_c0_g1	2058	429	2.26219	1629	0.995267	1629
[UP]	TRINITY_DN2048_c0_g1	5347	931	2.52188	4416	0.998524	4416
[]	TRINITY_DN2221_c0_g1	228	191	0.255461	37	0.611246	37.0009
[]	TRINITY_DN911_c0_g1	818	744	0.136798	74	0.463678	74.0001
[UP]	TRINITY_DN2459_c0_g1	290	122	1.24917	168	0.948958	168.005
[UP]	TRINITY_DN361_c0_g1	1188	576	1.04439	612	0.976683	612.001
[]	TRINITY_DN1455_c0_g1	500	438	0.190997	62	0.559618	62.0003
[]	TRINITY_DN611_c0_g1	1516	1109	0.45101	407	0.897547	407
[DOWN]	TRINITY_DN1177_c0_g1	1061	2796	-1.39794	1735	0.993161	-1735
[UP]	TRINITY_DN2539_c0_g1	172	76	1.17834	96	0.920039	96.0072
[DOWN]	TRINITY_DN54_c0_g1	25860	60930	-1.23643	35070	0.995723	-35070
[UP]	TRINITY_DN987_c0_g1	505	251	1.0086	254	0.95888	254.002
[]	TRINITY_DN1617_c0_g1	242	224	0.111508	18	0.318281	18.0003
[DOWN]	TRINITY_DN2001_c0_g1	378	718	-0.925598	340	0.962093	-340.001
[UP]	TRINITY_DN2081_c0_g1	615	388	0.66453	227	0.934195	227.001
[UP]	TRINITY_DN141_c0_g1	1674	699	1.25994	975	0.986561	975.001
[]	TRINITY_DN328_c0_g1	622	540	0.203955	82	0.593096	82.0003
[UP]	TRINITY_DN1865_c0_g1	2990	1482	1.0126	1508	0.988558	1508
[]	TRINITY_DN2162_c0_g1	403	317	0.346297	86	0.783717	86.0007
[DOWN]	TRINITY_DN739_c0_g1	214	444	-1.05295	230	0.95673	-230.002
[UP]	TRINITY_DN1206_c0_g1	639	280	1.19039	359	0.968997	359.002
[]	TRINITY_DN581_c0_g1	1445	1088	0.409391	357	0.87386	357
[UP]	TRINITY_DN1396_c0_g1	1996	889	1.16686	1107	0.987364	1107
[]	TRINITY_DN2458_c0_g1	322	278	0.211976	44	0.566153	44.0005
[UP]	TRINITY_DN2440_c0_g1	707	427	0.727474	280	0.946722	280.001
[UP]	TRINITY_DN519_c0_g1	1146	266	2.10711	880	0.98832	880.003
[UP]	TRINITY_DN2453_c0_g1	487	95	2.35792	392	0.974837	392.007
[]	TRINITY_DN1201_c0_g1	325	285	0.189478	40	0.527073	40.0004
[]	TRINITY_DN1742_c0_g1	884	877	0.0114695	7	0.054733	7.00001
[DOWN]	TRINITY_DN2010_c0_g1	659	1279	-0.956666	620	0.973556	-620.001
[UP]	TRINITY_DN577_c0_g1	1916	144	3.73396	1772	0.996505	1772
[UP]	TRINITY_DN602_c0_g1	1372	429	1.67723	943	0.988385	943.001
[UP]	TRINITY_DN1860_c0_g1	418	212	0.979439	206	0.950456	206.002
[UP]	TRINITY_DN1189_c0_g1	393	242	0.699522	151	0.925337	151.002
[DOWN]	TRINITY_DN1468_c0_g1	5863	12155	-1.05184	6292	0.992857	-6292
[]	TRINITY_DN265_c0_g1	1963	1551	0.339861	412	0.833196	412
[DOWN]	TRINITY_DN2446_c0_g1	132	282	-1.09516	150	0.943183	-150.004
[]	TRINITY_DN2509_c0_g1	138	111	0.314109	27	0.606274	27.0018
[UP]	TRINITY_DN147_c0_g1	5863	486	3.59261	5377	0.999132	5377
[]	TRINITY_DN272_c0_g1	1598	1608	-0.009	10	0.0558619	-10
[]	TRINITY_DN1430_c0_g1	1392	1337	0.0581597	55	0.230113	55
[]	TRINITY_DN3_c0_g1	199582	195792	0.0276598	3790	0.133912	3790
[UP]	TRINITY_DN982_c0_g1	1573	845	0.896495	728	0.974598	728.001
[DOWN]	TRINITY_DN59_c0_g1	14544	41993	-1.52972	27449	0.997243	-27449
[UP]	TRINITY_DN323_c0_g1	1979	487	2.02278	1492	0.994464	1492
[UP]	TRINITY_DN2179_c0_g1	250	147	0.766112	103	0.911746	103.003
[UP]	TRINITY_DN205_c0_g1	8320	4379	0.925982	3941	0.988406	3941
[]	TRINITY_DN2049_c0_g1	400	455	-0.185867	55	0.551737	-55.0003
[UP]	TRINITY_DN1586_c0_g1	2778	524	2.40641	2254	0.997286	2254
[]	TRINITY_DN1143_c0_g1	218	252	-0.209096	34	0.539166	-34.0006
[UP]	TRINITY_DN2167_c0_g1	2554	296	3.10909	2258	0.997634	2258
[UP]	TRINITY_DN421_c0_g1	1025	130	2.97904	895	0.989014	895.005
[DOWN]	TRINITY_DN1684_c0_g1	1543	3035	-0.975958	1492	0.985627	-1492
[UP]	TRINITY_DN2395_c0_g1	2610	264	3.30544	2346	0.997829	2346
[]	TRINITY_DN1151_c0_g1	3116	2757	0.176596	359	0.595397	359
[UP]	TRINITY_DN1734_c0_g1	877	63	3.79915	814	0.987842	814.009
[UP]	TRINITY_DN2107_c0_g1	696	198	1.81359	498	0.978267	498.003
[]	TRINITY_DN139_c0_g1	2808	2888	-0.0405278	80	0.164807	-80
[UP]	TRINITY_DN585_c0_g1	4172	64	6.02652	4108	0.998958	4108
[UP]	TRINITY_DN1689_c0_g1	462	304	0.603822	158	0.913222	158.001
[UP]	TRINITY_DN2225_c0_g1	938	223	2.07254	715	0.984933	715.003
[UP]	TRINITY_DN480_c0_g1	2327	429	2.43942	1898	0.996353	1898
[DOWN]	TRINITY_DN1806_c0_g1	399	867	-1.11964	468	0.973448	-468.001
[UP]	TRINITY_DN1701_c0_g1	818	276	1.56743	542	0.978789	542.002
[]	TRINITY_DN2327_c0_g1	1692	1388	0.285722	304	0.776096	304
[DOWN]	TRINITY_DN2015_c0_g1	2184	5827	-1.41578	3643	0.995897	-3643
[UP]	TRINITY_DN928_c0_g1	1604	987	0.700552	617	0.959574	617
[]	TRINITY_DN578_c0_g1	1325	1258	0.0748604	67	0.265046	67
[UP]	TRINITY_DN1017_c0_g1	588	89	2.72394	499	0.979462	499.007
[]	TRINITY_DN1422_c0_g1	764	938	-0.296015	174	0.773708	-174
[UP]	TRINITY_DN1748_c0_g1	2141	1346	0.669606	795	0.959965	795
[UP]	TRINITY_DN603_c0_g1	4498	1556	1.53144	2942	0.995875	2942
[]	TRINITY_DN1184_c0_g1	409	279	0.551836	130	0.894811	130.001
[]	TRINITY_DN2166_c0_g1	284	292	-0.0400774	8	0.135866	-8.0001
[UP]	TRINITY_DN798_c0_g1	1115	274	2.0248	841	0.987777	841.002
[UP]	TRINITY_DN856_c0_g1	738	16	5.52748	722	0.985845	722.021
[UP]	TRINITY_DN2454_c0_g1	1577	834	0.919063	743	0.975532	743.001
[DOWN]	TRINITY_DN1150_c0_g1	1089	2330	-1.09733	1241	0.987885	-1241
[]	TRINITY_DN1683_c0_g1	7107	5689	0.321066	1418	0.834281	1418
[DOWN]	TRINITY_DN8_c0_g1	4148	73963	-4.15632	69815	0.999978	-69815
[UP]	TRINITY_DN1463_c0_g1	808	399	1.01797	409	0.969605	409.001
[UP]	TRINITY_DN1735_c0_g1	826	19	5.44207	807	0.987733	807.018
[UP]	TRINITY_DN869_c0_g1	779	271	1.52333	508	0.977573	508.002
[UP]	TRINITY_DN1092_c0_g1	381	132	1.52925	249	0.962614	249.005
[UP]	TRINITY_DN1527_c0_g1	885	47	4.23494	838	0.988385	838.011
[]	TRINITY_DN1955_c0_g1	33617	35257	-0.0687187	1640	0.283739	-1640
[DOWN]	TRINITY_DN857_c0_g1	937	1845	-0.9775	908	0.979896	-908.001
[]	TRINITY_DN1747_c0_g1	6589	6262	0.073436	327	0.278615	327
[UP]	TRINITY_DN649_c0_g1	463	198	1.22551	265	0.96231	265.003
[UP]	TRINITY_DN2328_c0_g1	5951	961	2.63052	4990	0.998849	4990
[UP]	TRINITY_DN2390_c0_g1	643	391	0.71765	252	0.94403	252.001
[UP]	TRINITY_DN1469_c0_g1	1017	206	2.3036	811	0.987125	811.003
[UP]	TRINITY_DN2292_c0_g1	874	134	2.7054	740	0.985953	740.005
[UP]	TRINITY_DN544_c0_g1	3615	1586	1.1886	2029	0.992618	2029
[DOWN]	TRINITY_DN2548_c0_g1	287	832	-1.53553	545	0.978832	-545.002
[DOWN]	TRINITY_DN15_c0_g1	49322	70920	-0.523961	21598	0.944963	-21598
[UP]	TRINITY_DN2175_c0_g1	364	166	1.13276	198	0.953452	198.003
[UP]	TRINITY_DN1464_c0_g1	620	325	0.931828	295	0.958749	295.001
[UP]	TRINITY_DN2230_c0_g1	1033	404	1.35441	629	0.980069	629.001
[UP]	TRINITY_DN1091_c0_g1	857	322	1.41223	535	0.977877	535.002
[UP]	TRINITY_DN1248_c0_g1	253	107	1.24153	146	0.943422	146.005
[]	TRINITY_DN1739_c0_g1	501	365	0.456914	136	0.869062	136.001
[UP]	TRINITY_DN2505_c0_g1	2432	565	2.10582	1867	0.996049	1867
[UP]	TRINITY_DN367_c0_g1	5133	3370	0.607054	1763	0.960682	1763
[DOWN]	TRINITY_DN865_c0_g1	646	1277	-0.983152	631	0.973947	-631.001
[UP]	TRINITY_DN923_c0_g1	494	274	0.850335	220	0.948762	220.002
[UP]	TRINITY_DN324_c0_g1	508	234	1.11832	274	0.961941	274.002
[UP]	TRINITY_DN1582_c0_g1	548	179	1.61422	369	0.972297	369.004
[]	TRINITY_DN4_c0_g1	13030	13052	-0.00243381	22	0.0309813	-22
[UP]	TRINITY_DN58_c0_g1	70337	24198	1.5394	46139	0.99733	46139
[UP]	TRINITY_DN983_c0_g1	304	136	1.16046	168	0.948089	168.004
[]	TRINITY_DN425_c0_g1	627	553	0.181186	74	0.549935	74.0002
[UP]	TRINITY_DN543_c0_g1	795	180	2.14296	615	0.982501	615.004
[UP]	TRINITY_DN1801_c0_g1	381	189	1.0114	192	0.950955	192.003
[]	TRINITY_DN1522_c0_g1	215	203	0.0828569	12	0.237039	12.0003
[UP]	TRINITY_DN2233_c0_g1	251	143	0.811672	108	0.917304	108.003
[UP]	TRINITY_DN2394_c0_g1	519	92	2.49603	427	0.976639	427.007
[]	TRINITY_DN1640_c0_g1	1555	1528	0.02527	27	0.125206	27
[UP]	TRINITY_DN1688_c0_g1	2545	431	2.56191	2114	0.997047	2114
[UP]	TRINITY_DN1743_c0_g1	779	35	4.4762	744	0.986344	744.013
[DOWN]	TRINITY_DN1024_c0_g1	81	281	-1.79458	200	0.95736	-200.008
[]	TRINITY_DN1084_c0_g1	379	465	-0.295033	86	0.739601	-86.0005
[]	TRINITY_DN485_c0_g1	3253	2855	0.18828	398	0.618628	398
[]	TRINITY_DN916_c0_g1	679	802	-0.240191	123	0.679635	-123
[UP]	TRINITY_DN1202_c0_g1	3800	1920	0.984893	1880	0.987299	1880
[UP]	TRINITY_DN100_c0_g1	14090	7180	0.972616	6910	0.989622	6910
[DOWN]	TRINITY_DN2387_c0_g1	284	647	-1.18787	363	0.969127	-363.002
[UP]	TRINITY_DN1861_c0_g1	1125	714	0.655929	411	0.947959	411.001
[UP]	TRINITY_DN586_c0_g1	3378	542	2.6398	2836	0.998068	2836
[UP]	TRINITY_DN2512_c0_g1	1105	165	2.74351	940	0.989687	940.004
[DOWN]	TRINITY_DN1245_c0_g1	669	1013	-0.598556	344	0.935258	-344.001
[UP]	TRINITY_DN146_c0_g1	31045	34	9.83461	31011	0.999891	31011
[UP]	TRINITY_DN2014_c0_g1	434	223	0.960651	211	0.95102	211.002
[DOWN]	TRINITY_DN12_c0_g1	1038	8554	-3.04279	7516	0.99911	-7516
[UP]	TRINITY_DN1363_c0_g1	237	53	2.16082	184	0.955905	184.013
[UP]	TRINITY_DN103_c0_g1	6537	4454	0.553527	2083	0.950087	2083
[UP]	TRINITY_DN2445_c0_g1	264	126	1.06711	138	0.938927	138.004
[UP]	TRINITY_DN1421_c0_g1	1677	962	0.801774	715	0.969692	715
[UP]	TRINITY_DN1962_c0_g1	657	288	1.18982	369	0.969431	369.002
[UP]	TRINITY_DN1679_c0_g1	261	53	2.29999	208	0.959596	208.013
[UP]	TRINITY_DN20_c0_g1	3152	2124	0.569484	1028	0.947373	1028
[truncated: 304 more rows]
