# Supplementary material for: Transcriptome datasets of β-Aminobutyric acid (BABA)-primed mono- and dicotyledonous plants, Hordeum vulgare and Arabidopsis thaliana
Source: Data Brief. 2022 Feb 22;41:107983. doi: 10.1016/j.dib.2022.107983 (PMC8891957; doi:10.1016/j.dib.2022.107983)
Supplement: Supplementary file 3 [file mmc3.xlsx]

## Sheet: Work1
Tags	GO ID	GO Name	GO Category	Size	ES	NES	Nominal p-val	FDR q-val	FWER p-val	Rank at Max	Leading Edge
[BOTTOM, DETAILS]	GO:0009535	chloroplast thylakoid membrane	CELLULAR_COMPONENT	273	-0.294359	-5.70561	0	0	0	2228	tags=54%, list=25%, signal=70%
[BOTTOM, DETAILS]	GO:0055035	plastid thylakoid membrane	CELLULAR_COMPONENT	273	-0.294359	-5.56878	0	0	0	2228	tags=54%, list=25%, signal=70%
[BOTTOM, DETAILS]	GO:0042651	thylakoid membrane	CELLULAR_COMPONENT	282	-0.290983	-5.54301	0	0	0	2233	tags=54%, list=25%, signal=69%
[BOTTOM, DETAILS]	GO:0015979	photosynthesis	BIOLOGICAL_PROCESS	200	-0.33204	-5.41338	0	0	0	2204	tags=58%, list=25%, signal=75%
[BOTTOM, DETAILS]	GO:0019684	photosynthesis, light reaction	BIOLOGICAL_PROCESS	108	-0.365083	-4.41546	0	0	0	2204	tags=61%, list=25%, signal=81%
[TOP, DETAILS]	GO:0042493	response to drug	BIOLOGICAL_PROCESS	194	0.26995	4.38256	0	0	0	3389	tags=65%, list=39%, signal=103%
[BOTTOM, DETAILS]	GO:0009521	photosystem	CELLULAR_COMPONENT	83	-0.392828	-4.22836	0	0	0	1135	tags=52%, list=13%, signal=59%
[TOP, DETAILS]	GO:0002376	immune system process	BIOLOGICAL_PROCESS	169	0.276267	4.13543	0	0	0	3184	tags=63%, list=36%, signal=97%
[TOP, DETAILS]	GO:0006955	immune response	BIOLOGICAL_PROCESS	152	0.285909	4.033	0	0	0	2793	tags=60%, list=32%, signal=86%
[TOP, DETAILS]	GO:0045087	innate immune response	BIOLOGICAL_PROCESS	142	0.2998	4.02962	0	0	0	2793	tags=61%, list=32%, signal=88%
[TOP, DETAILS]	GO:0009814	defense response, incompatible interaction	BIOLOGICAL_PROCESS	80	0.373523	3.97178	0	0	0	2790	tags=69%, list=32%, signal=100%
[BOTTOM, DETAILS]	GO:0009767	photosynthetic electron transport chain	BIOLOGICAL_PROCESS	34	-0.576464	-3.93103	0	0	0	1676	tags=76%, list=19%, signal=94%
[BOTTOM, DETAILS]	GO:0009523	photosystem II	CELLULAR_COMPONENT	69	-0.405178	-3.91499	0	0	0	1054	tags=52%, list=12%, signal=59%
[TOP, DETAILS]	GO:0009620	response to fungus	BIOLOGICAL_PROCESS	123	0.296182	3.79463	0	0	0	2793	tags=61%, list=32%, signal=88%
[BOTTOM, DETAILS]	GO:0019904	protein domain specific binding	MOLECULAR_FUNCTION	43	-0.478776	-3.68208	0	0	0	515	tags=53%, list=6%, signal=57%
[BOTTOM, DETAILS]	GO:0034470	ncRNA processing	BIOLOGICAL_PROCESS	168	-0.241555	-3.64679	0	0	0	2262	tags=49%, list=26%, signal=65%
[TOP, DETAILS]	GO:0046677	response to antibiotic	BIOLOGICAL_PROCESS	119	0.280246	3.62699	0	0	0	3332	tags=66%, list=38%, signal=104%
[BOTTOM, DETAILS]	GO:0006091	generation of precursor metabolites and energy	BIOLOGICAL_PROCESS	270	-0.187678	-3.55538	0	0	0	1072	tags=30%, list=12%, signal=34%
[TOP, DETAILS]	GO:0009617	response to bacterium	BIOLOGICAL_PROCESS	207	0.212984	3.55394	0	0	0	2206	tags=46%, list=25%, signal=60%
[BOTTOM, DETAILS]	GO:0006364	rRNA processing	BIOLOGICAL_PROCESS	126	-0.271343	-3.54489	0	0	0	2046	tags=50%, list=23%, signal=64%
[TOP, DETAILS]	GO:0050832	defense response to fungus	BIOLOGICAL_PROCESS	100	0.30576	3.5383	0	0	0	2793	tags=62%, list=32%, signal=90%
[BOTTOM, DETAILS]	GO:0042254	ribosome biogenesis	BIOLOGICAL_PROCESS	193	-0.217832	-3.48862	0	0	0	2046	tags=45%, list=23%, signal=57%
[TOP, DETAILS]	GO:0009751	response to salicylic acid	BIOLOGICAL_PROCESS	73	0.344779	3.48001	0	0	0	2895	tags=67%, list=33%, signal=99%
[TOP, DETAILS]	GO:0010038	response to metal ion	BIOLOGICAL_PROCESS	194	0.213334	3.43294	0	0	0	2516	tags=49%, list=29%, signal=68%
[BOTTOM, DETAILS]	GO:0016072	rRNA metabolic process	BIOLOGICAL_PROCESS	128	-0.263478	-3.41351	0	0	0	2046	tags=49%, list=23%, signal=63%
[BOTTOM, DETAILS]	GO:0009657	plastid organization	BIOLOGICAL_PROCESS	131	-0.258093	-3.40495	0	0	0	2867	tags=58%, list=33%, signal=85%
[TOP, DETAILS]	GO:0042742	defense response to bacterium	BIOLOGICAL_PROCESS	165	0.221109	3.35148	0	0	0	2568	tags=51%, list=29%, signal=71%
[BOTTOM, DETAILS]	GO:0034660	ncRNA metabolic process	BIOLOGICAL_PROCESS	200	-0.202498	-3.33138	0	0	0	2262	tags=46%, list=26%, signal=60%
[BOTTOM, DETAILS]	GO:0018298	protein-chromophore linkage	BIOLOGICAL_PROCESS	39	-0.446341	-3.32806	0	0	0	1054	tags=56%, list=12%, signal=64%
[TOP, DETAILS]	GO:0046686	response to cadmium ion	BIOLOGICAL_PROCESS	159	0.227326	3.32168	0	0	0	2516	tags=51%, list=29%, signal=70%
[TOP, DETAILS]	GO:1905369	endopeptidase complex	CELLULAR_COMPONENT	32	0.480905	3.28834	0	0	0	2106	tags=72%, list=24%, signal=94%
[TOP, DETAILS]	GO:0010200	response to chitin	BIOLOGICAL_PROCESS	36	0.455025	3.25654	0	0	0	1388	tags=61%, list=16%, signal=72%
[BOTTOM, DETAILS]	GO:0016168	chlorophyll binding	MOLECULAR_FUNCTION	34	-0.470313	-3.19254	0	0	0	1054	tags=59%, list=12%, signal=67%
[TOP, DETAILS]	GO:0005774	vacuolar membrane	CELLULAR_COMPONENT	198	0.191529	3.18771	0	0	0	3327	tags=57%, list=38%, signal=89%
[TOP, DETAILS]	GO:0000502	proteasome complex	CELLULAR_COMPONENT	32	0.480905	3.17599	0	0	0	2106	tags=72%, list=24%, signal=94%
[TOP, DETAILS]	GO:0014070	response to organic cyclic compound	BIOLOGICAL_PROCESS	116	0.251589	3.14518	0	0	0	2895	tags=58%, list=33%, signal=85%
[BOTTOM, DETAILS]	GO:0009644	response to high light intensity	BIOLOGICAL_PROCESS	42	-0.405192	-3.0873	0	5.23934e-05	0.001	433	tags=45%, list=5%, signal=47%
[TOP, DETAILS]	GO:0043531	ADP binding	MOLECULAR_FUNCTION	59	0.331967	3.07852	0	0	0	2167	tags=58%, list=25%, signal=76%
[BOTTOM, DETAILS]	GO:0022613	ribonucleoprotein complex biogenesis	BIOLOGICAL_PROCESS	219	-0.178288	-3.07325	0	4.97738e-05	0.001	2046	tags=41%, list=23%, signal=52%
[TOP, DETAILS]	GO:1905368	peptidase complex	CELLULAR_COMPONENT	34	0.442446	3.07148	0	0	0	2848	tags=76%, list=32%, signal=113%
[TOP, DETAILS]	GO:0042579	microbody	CELLULAR_COMPONENT	101	0.259105	3.05746	0	5.05506e-05	0.001	2013	tags=49%, list=23%, signal=62%
[TOP, DETAILS]	GO:0005746	mitochondrial respirasome	CELLULAR_COMPONENT	43	0.400502	3.05667	0	4.82528e-05	0.001	1607	tags=58%, list=18%, signal=71%
[BOTTOM, DETAILS]	GO:0009522	photosystem I	CELLULAR_COMPONENT	36	-0.428358	-3.03484	0	4.74036e-05	0.001	1135	tags=56%, list=13%, signal=64%
[TOP, DETAILS]	GO:0005777	peroxisome	CELLULAR_COMPONENT	101	0.259105	3.02404	0	4.61548e-05	0.001	2013	tags=49%, list=23%, signal=62%
[TOP, DETAILS]	GO:0098800	inner mitochondrial membrane protein complex	CELLULAR_COMPONENT	60	0.327132	3.01392	0	4.42317e-05	0.001	806	tags=42%, list=9%, signal=46%
[TOP, DETAILS]	GO:0030312	external encapsulating structure	CELLULAR_COMPONENT	132	0.22212	3.00985	0	4.24625e-05	0.001	2472	tags=50%, list=28%, signal=69%
[TOP, DETAILS]	GO:0005618	cell wall	CELLULAR_COMPONENT	132	0.22212	2.98624	0	4.08293e-05	0.001	2472	tags=50%, list=28%, signal=69%
[TOP, DETAILS]	GO:1901698	response to nitrogen compound	BIOLOGICAL_PROCESS	78	0.28011	2.97082	0	3.93171e-05	0.001	3082	tags=63%, list=35%, signal=96%
[BOTTOM, DETAILS]	GO:0015977	carbon fixation	BIOLOGICAL_PROCESS	23	-0.527217	-2.95746	0	9.05661e-05	0.002	1112	tags=65%, list=13%, signal=74%
[BOTTOM, DETAILS]	GO:0042646	plastid nucleoid	CELLULAR_COMPONENT	37	-0.401689	-2.9255	0	0.000127331	0.003	3376	tags=78%, list=38%, signal=127%
[TOP, DETAILS]	GO:0004674	protein serine/threonine kinase activity	MOLECULAR_FUNCTION	194	0.17968	2.89739	0	0.000111551	0.003	3984	tags=63%, list=45%, signal=112%
[BOTTOM, DETAILS]	GO:0022900	electron transport chain	BIOLOGICAL_PROCESS	115	-0.229927	-2.86023	0	0.00020333	0.005	1676	tags=42%, list=19%, signal=51%
[TOP, DETAILS]	GO:0010243	response to organonitrogen compound	BIOLOGICAL_PROCESS	70	0.289792	2.85009	0	0.000177548	0.005	2496	tags=57%, list=28%, signal=79%
[BOTTOM, DETAILS]	GO:0009295	nucleoid	CELLULAR_COMPONENT	40	-0.379604	-2.83373	0	0.000195197	0.005	3933	tags=83%, list=45%, signal=149%
[BOTTOM, DETAILS]	GO:0015995	chlorophyll biosynthetic process	BIOLOGICAL_PROCESS	37	-0.385471	-2.83368	0	0.00018769	0.005	2805	tags=70%, list=32%, signal=103%
[TOP, DETAILS]	GO:0098803	respiratory chain complex	CELLULAR_COMPONENT	45	0.354491	2.83018	0	0.00017163	0.005	806	tags=44%, list=9%, signal=49%
[TOP, DETAILS]	GO:0098798	mitochondrial protein complex	CELLULAR_COMPONENT	82	0.259986	2.80313	0	0.000264883	0.008	2131	tags=50%, list=24%, signal=65%
[BOTTOM, DETAILS]	GO:0019685	photosynthesis, dark reaction	BIOLOGICAL_PROCESS	18	-0.541439	-2.80132	0	0.000216012	0.006	1112	tags=67%, list=13%, signal=76%
[BOTTOM, DETAILS]	GO:0009765	photosynthesis, light harvesting	BIOLOGICAL_PROCESS	33	-0.403856	-2.78641	0	0.00031274	0.009	2059	tags=64%, list=23%, signal=83%
[BOTTOM, DETAILS]	GO:0008173	RNA methyltransferase activity	MOLECULAR_FUNCTION	24	-0.485813	-2.78605	0	0.000301956	0.009	4168	tags=96%, list=47%, signal=182%
[BOTTOM, DETAILS]	GO:0046906	tetrapyrrole binding	MOLECULAR_FUNCTION	151	-0.194224	-2.78033	0	0.00032396	0.01	1176	tags=32%, list=13%, signal=37%
[BOTTOM, DETAILS]	GO:0019253	reductive pentose-phosphate cycle	BIOLOGICAL_PROCESS	18	-0.541439	-2.75799	0	0.00037509	0.012	1112	tags=67%, list=13%, signal=76%
[TOP, DETAILS]	GO:0070469	respirasome	CELLULAR_COMPONENT	53	0.329231	2.75548	0	0.000382457	0.012	1933	tags=55%, list=22%, signal=70%
[TOP, DETAILS]	GO:0072329	monocarboxylic acid catabolic process	BIOLOGICAL_PROCESS	28	0.432271	2.74715	0	0.000370867	0.012	1863	tags=64%, list=21%, signal=81%
[BOTTOM, DETAILS]	GO:0009416	response to light stimulus	BIOLOGICAL_PROCESS	262	-0.146754	-2.74636	0	0.000363368	0.012	1132	tags=27%, list=13%, signal=30%
[BOTTOM, DETAILS]	GO:0042644	chloroplast nucleoid	CELLULAR_COMPONENT	34	-0.390324	-2.74263	0	0.000380969	0.013	2272	tags=65%, list=26%, signal=87%
[BOTTOM, DETAILS]	GO:0019843	rRNA binding	MOLECULAR_FUNCTION	77	-0.268979	-2.71468	0.00190114	0.000425549	0.015	1882	tags=48%, list=21%, signal=61%
[TOP, DETAILS]	GO:0008219	cell death	BIOLOGICAL_PROCESS	78	0.255381	2.66249	0	0.000818657	0.027	3974	tags=71%, list=45%, signal=128%
[BOTTOM, DETAILS]	GO:0009409	response to cold	BIOLOGICAL_PROCESS	162	-0.180184	-2.65409	0	0.000658053	0.024	997	tags=29%, list=11%, signal=32%
[BOTTOM, DETAILS]	GO:0009314	response to radiation	BIOLOGICAL_PROCESS	264	-0.144672	-2.64773	0	0.000668066	0.025	1132	tags=27%, list=13%, signal=30%
[BOTTOM, DETAILS]	GO:0009451	RNA modification	BIOLOGICAL_PROCESS	67	-0.272884	-2.64518	0.00191939	0.000675492	0.026	5101	tags=85%, list=58%, signal=201%
[TOP, DETAILS]	GO:0005747	mitochondrial respiratory chain complex I	CELLULAR_COMPONENT	26	0.430324	2.63549	0	0.000941739	0.032	3667	tags=85%, list=42%, signal=145%
[TOP, DETAILS]	GO:0004672	protein kinase activity	MOLECULAR_FUNCTION	239	0.144931	2.61367	0	0.00106003	0.037	3984	tags=59%, list=45%, signal=106%
[BOTTOM, DETAILS]	GO:0009768	photosynthesis, light harvesting in photosystem I	BIOLOGICAL_PROCESS	17	-0.531711	-2.61337	0	0.000936805	0.037	2059	tags=76%, list=23%, signal=100%
[TOP, DETAILS]	GO:0045271	respiratory chain complex I	CELLULAR_COMPONENT	26	0.430324	2.61218	0	0.00103138	0.037	3667	tags=85%, list=42%, signal=145%
[TOP, DETAILS]	GO:0030964	NADH dehydrogenase complex	CELLULAR_COMPONENT	26	0.430324	2.60279	0	0.00105832	0.039	3667	tags=85%, list=42%, signal=145%
[TOP, DETAILS]	GO:0031347	regulation of defense response	BIOLOGICAL_PROCESS	87	0.238156	2.592	0	0.00124178	0.046	2474	tags=52%, list=28%, signal=71%
[TOP, DETAILS]	GO:0032103	positive regulation of response to external stimulus	BIOLOGICAL_PROCESS	37	0.358518	2.58991	0	0.00121073	0.046	2326	tags=62%, list=26%, signal=84%
[BOTTOM, DETAILS]	GO:0030684	preribosome	CELLULAR_COMPONENT	42	-0.340853	-2.57886	0	0.00121273	0.048	2043	tags=57%, list=23%, signal=74%
[TOP, DETAILS]	GO:0002682	regulation of immune system process	BIOLOGICAL_PROCESS	47	0.319854	2.57829	0	0.00131142	0.051	2066	tags=55%, list=23%, signal=72%
[BOTTOM, DETAILS]	GO:0009658	chloroplast organization	BIOLOGICAL_PROCESS	106	-0.21833	-2.56918	0.00200401	0.00142283	0.058	2833	tags=54%, list=32%, signal=78%
[TOP, DETAILS]	GO:0002833	positive regulation of response to biotic stimulus	BIOLOGICAL_PROCESS	37	0.358518	2.55769	0	0.00165478	0.066	2326	tags=62%, list=26%, signal=84%
[BOTTOM, DETAILS]	GO:0033014	tetrapyrrole biosynthetic process	BIOLOGICAL_PROCESS	44	-0.319107	-2.55334	0	0.00162363	0.067	2805	tags=64%, list=32%, signal=93%
[BOTTOM, DETAILS]	GO:0046148	pigment biosynthetic process	BIOLOGICAL_PROCESS	73	-0.256113	-2.55309	0	0.00160717	0.068	2827	tags=58%, list=32%, signal=84%
[TOP, DETAILS]	GO:0005789	endoplasmic reticulum membrane	CELLULAR_COMPONENT	161	0.169897	2.54903	0.00193798	0.00171226	0.07	2465	tags=45%, list=28%, signal=61%
[TOP, DETAILS]	GO:0043902	positive regulation of multi-organism process	BIOLOGICAL_PROCESS	38	0.351031	2.5416	0	0.00188082	0.077	3868	tags=79%, list=44%, signal=140%
[TOP, DETAILS]	GO:0031349	positive regulation of defense response	BIOLOGICAL_PROCESS	40	0.33692	2.53346	0	0.00199805	0.084	2326	tags=60%, list=26%, signal=81%
[TOP, DETAILS]	GO:0005516	calmodulin binding	MOLECULAR_FUNCTION	62	0.273351	2.52704	0	0.00204549	0.088	3853	tags=71%, list=44%, signal=125%
[TOP, DETAILS]	GO:1990204	oxidoreductase complex	CELLULAR_COMPONENT	72	0.254943	2.5234	0	0.00202497	0.089	951	tags=36%, list=11%, signal=40%
[TOP, DETAILS]	GO:0009627	systemic acquired resistance	BIOLOGICAL_PROCESS	30	0.391579	2.52268	0	0.00198278	0.089	2723	tags=70%, list=31%, signal=101%
[TOP, DETAILS]	GO:0019725	cellular homeostasis	BIOLOGICAL_PROCESS	91	0.228402	2.51946	0	0.0019636	0.09	3133	tags=58%, list=36%, signal=90%
[TOP, DETAILS]	GO:0005743	mitochondrial inner membrane	CELLULAR_COMPONENT	114	0.200815	2.51683	0	0.00196426	0.092	4890	tags=75%, list=56%, signal=168%
[BOTTOM, DETAILS]	GO:0000229	cytoplasmic chromosome	CELLULAR_COMPONENT	15	-0.542681	-2.51043	0	0.00225936	0.096	2272	tags=80%, list=26%, signal=108%
[TOP, DETAILS]	GO:0042175	nuclear outer membrane-endoplasmic reticulum membrane network	CELLULAR_COMPONENT	164	0.167833	2.50365	0	0.00213026	0.102	2465	tags=45%, list=28%, signal=61%
[BOTTOM, DETAILS]	GO:0016051	carbohydrate biosynthetic process	BIOLOGICAL_PROCESS	114	-0.205483	-2.50009	0	0.00247252	0.107	1843	tags=41%, list=21%, signal=51%
[BOTTOM, DETAILS]	GO:0006779	porphyrin-containing compound biosynthetic process	BIOLOGICAL_PROCESS	42	-0.325558	-2.49894	0.00198807	0.00248187	0.11	2805	tags=64%, list=32%, signal=94%
[TOP, DETAILS]	GO:0009636	response to toxic substance	BIOLOGICAL_PROCESS	113	0.202753	2.49622	0	0.00218755	0.107	1274	tags=35%, list=14%, signal=40%
[TOP, DETAILS]	GO:0006468	protein phosphorylation	BIOLOGICAL_PROCESS	255	0.13912	2.49512	0	0.00218494	0.109	3984	tags=59%, list=45%, signal=104%
[TOP, DETAILS]	GO:0016860	intramolecular oxidoreductase activity	MOLECULAR_FUNCTION	34	0.35836	2.48232	0	0.00239167	0.119	2550	tags=65%, list=29%, signal=91%
[TOP, DETAILS]	GO:0009062	fatty acid catabolic process	BIOLOGICAL_PROCESS	19	0.47327	2.47427	0.00211864	0.00245882	0.125	1863	tags=68%, list=21%, signal=87%
[TOP, DETAILS]	GO:0032101	regulation of response to external stimulus	BIOLOGICAL_PROCESS	60	0.270567	2.47138	0.0020202	0.00245162	0.127	2326	tags=53%, list=26%, signal=72%
[BOTTOM, DETAILS]	GO:0009642	response to light intensity	BIOLOGICAL_PROCESS	70	-0.252889	-2.47096	0	0.00313675	0.14	433	tags=30%, list=5%, signal=31%
[TOP, DETAILS]	GO:1901565	organonitrogen compound catabolic process	BIOLOGICAL_PROCESS	223	0.141785	2.46408	0	0.00257324	0.135	3792	tags=57%, list=43%, signal=98%
[TOP, DETAILS]	GO:0044282	small molecule catabolic process	BIOLOGICAL_PROCESS	86	0.227289	2.46264	0	0.00254564	0.136	2110	tags=47%, list=24%, signal=61%
[TOP, DETAILS]	GO:0034050	host programmed cell death induced by symbiont	BIOLOGICAL_PROCESS	36	0.336829	2.43981	0.00196464	0.00285701	0.151	3156	tags=69%, list=36%, signal=108%
[TOP, DETAILS]	GO:0009100	glycoprotein metabolic process	BIOLOGICAL_PROCESS	43	0.315151	2.43629	0	0.00284416	0.152	3990	tags=77%, list=45%, signal=140%
[TOP, DETAILS]	GO:0043900	regulation of multi-organism process	BIOLOGICAL_PROCESS	67	0.247041	2.42235	0	0.00310281	0.168	4012	tags=70%, list=46%, signal=128%
[TOP, DETAILS]	GO:0002831	regulation of response to biotic stimulus	BIOLOGICAL_PROCESS	60	0.270567	2.42225	0	0.00305277	0.168	2326	tags=53%, list=26%, signal=72%
[TOP, DETAILS]	GO:0016192	vesicle-mediated transport	BIOLOGICAL_PROCESS	123	0.192368	2.42134	0	0.00300431	0.168	6696	tags=95%, list=76%, signal=393%
[BOTTOM, DETAILS]	GO:0003735	structural constituent of ribosome	MOLECULAR_FUNCTION	210	-0.144608	-2.41903	0.00389105	0.00438127	0.194	1021	tags=26%, list=12%, signal=28%
[BOTTOM, DETAILS]	GO:0009668	plastid membrane organization	BIOLOGICAL_PROCESS	18	-0.483794	-2.41385	0	0.00443217	0.201	2595	tags=78%, list=30%, signal=110%
[TOP, DETAILS]	GO:0022853	active ion transmembrane transporter activity	MOLECULAR_FUNCTION	42	0.315204	2.41363	0	0.00321754	0.181	3103	tags=67%, list=35%, signal=103%
[TOP, DETAILS]	GO:0000786	nucleosome	CELLULAR_COMPONENT	17	0.486184	2.41154	0	0.00318375	0.182	1422	tags=65%, list=16%, signal=77%
[TOP, DETAILS]	GO:0009626	plant-type hypersensitive response	BIOLOGICAL_PROCESS	35	0.328025	2.40138	0	0.00340271	0.196	3156	tags=69%, list=36%, signal=107%
[TOP, DETAILS]	GO:0044815	DNA packaging complex	CELLULAR_COMPONENT	17	0.486184	2.39568	0	0.00352089	0.207	1422	tags=65%, list=16%, signal=77%
[TOP, DETAILS]	GO:0009817	defense response to fungus, incompatible interaction	BIOLOGICAL_PROCESS	23	0.422861	2.3953	0	0.0034847	0.208	2790	tags=74%, list=32%, signal=108%
[BOTTOM, DETAILS]	GO:0042273	ribosomal large subunit biogenesis	BIOLOGICAL_PROCESS	67	-0.244942	-2.38533	0	0.00546689	0.238	1801	tags=45%, list=20%, signal=56%
[TOP, DETAILS]	GO:0051603	proteolysis involved in cellular protein catabolic process	BIOLOGICAL_PROCESS	136	0.179078	2.38378	0	0.0038529	0.231	5626	tags=82%, list=64%, signal=223%
[TOP, DETAILS]	GO:0030163	protein catabolic process	BIOLOGICAL_PROCESS	146	0.172199	2.3823	0	0.00390227	0.236	5798	tags=83%, list=66%, signal=239%
[TOP, DETAILS]	GO:0019395	fatty acid oxidation	BIOLOGICAL_PROCESS	22	0.425465	2.37062	0	0.00426969	0.258	1863	tags=64%, list=21%, signal=81%
[TOP, DETAILS]	GO:0042788	polysomal ribosome	CELLULAR_COMPONENT	44	0.291262	2.36438	0	0.00442898	0.269	1048	tags=41%, list=12%, signal=46%
[TOP, DETAILS]	GO:0035690	cellular response to drug	BIOLOGICAL_PROCESS	49	0.280277	2.36355	0	0.00439651	0.271	3291	tags=65%, list=37%, signal=104%
[TOP, DETAILS]	GO:0080134	regulation of response to stress	BIOLOGICAL_PROCESS	130	0.175236	2.3628	0	0.00437882	0.273	2066	tags=41%, list=23%, signal=53%
[BOTTOM, DETAILS]	GO:0015994	chlorophyll metabolic process	BIOLOGICAL_PROCESS	46	-0.291366	-2.36241	0.00389864	0.00639959	0.274	2805	tags=61%, list=32%, signal=89%
[TOP, DETAILS]	GO:0050776	regulation of immune response	BIOLOGICAL_PROCESS	41	0.308206	2.35626	0	0.00454179	0.283	2020	tags=54%, list=23%, signal=69%
[BOTTOM, DETAILS]	GO:0140098	catalytic activity, acting on RNA	MOLECULAR_FUNCTION	147	-0.168026	-2.35006	0	0.00685923	0.294	1958	tags=39%, list=22%, signal=49%
[TOP, DETAILS]	GO:0044257	cellular protein catabolic process	BIOLOGICAL_PROCESS	140	0.169981	2.34946	0	0.00471484	0.297	5626	tags=81%, list=64%, signal=220%
[BOTTOM, DETAILS]	GO:0080167	response to karrikin	BIOLOGICAL_PROCESS	62	-0.249254	-2.33482	0	0.00743173	0.322	1796	tags=45%, list=20%, signal=56%
[BOTTOM, DETAILS]	GO:0016570	histone modification	BIOLOGICAL_PROCESS	68	-0.23644	-2.32307	0	0.00800372	0.347	4404	tags=74%, list=50%, signal=146%
[BOTTOM, DETAILS]	GO:0016569	covalent chromatin modification	BIOLOGICAL_PROCESS	68	-0.23644	-2.31615	0	0.00812165	0.359	4404	tags=74%, list=50%, signal=146%
[TOP, DETAILS]	GO:0004175	endopeptidase activity	MOLECULAR_FUNCTION	115	0.185805	2.30415	0	0.00659032	0.387	1904	tags=40%, list=22%, signal=50%
[TOP, DETAILS]	GO:0006099	tricarboxylic acid cycle	BIOLOGICAL_PROCESS	30	0.354876	2.30234	0.00207469	0.00655922	0.39	1579	tags=53%, list=18%, signal=65%
[BOTTOM, DETAILS]	GO:0008270	zinc ion binding	MOLECULAR_FUNCTION	179	-0.14795	-2.29722	0	0.0089244	0.388	3541	tags=55%, list=40%, signal=90%
[TOP, DETAILS]	GO:0012501	programmed cell death	BIOLOGICAL_PROCESS	58	0.256576	2.29221	0	0.00701192	0.414	3974	tags=71%, list=45%, signal=128%
[BOTTOM, DETAILS]	GO:0008033	tRNA processing	BIOLOGICAL_PROCESS	37	-0.316309	-2.28988	0	0.00911119	0.403	3886	tags=76%, list=44%, signal=135%
[BOTTOM, DETAILS]	GO:0018205	peptidyl-lysine modification	BIOLOGICAL_PROCESS	58	-0.255712	-2.28749	0	0.00910338	0.409	5803	tags=91%, list=66%, signal=267%
[TOP, DETAILS]	GO:0002684	positive regulation of immune system process	BIOLOGICAL_PROCESS	25	0.377735	2.28731	0.00209205	0.00719618	0.426	556	tags=44%, list=6%, signal=47%
[TOP, DETAILS]	GO:0009414	response to water deprivation	BIOLOGICAL_PROCESS	150	0.159095	2.28701	0	0.00712054	0.427	1731	tags=35%, list=20%, signal=43%
[TOP, DETAILS]	GO:0045089	positive regulation of innate immune response	BIOLOGICAL_PROCESS	25	0.377735	2.28258	0	0.00725972	0.437	556	tags=44%, list=6%, signal=47%
[TOP, DETAILS]	GO:0006635	fatty acid beta-oxidation	BIOLOGICAL_PROCESS	18	0.455637	2.28239	0.0019685	0.00717226	0.437	1863	tags=67%, list=21%, signal=84%
[TOP, DETAILS]	GO:0050778	positive regulation of immune response	BIOLOGICAL_PROCESS	25	0.377735	2.28152	0	0.00711136	0.438	556	tags=44%, list=6%, signal=47%
[BOTTOM, DETAILS]	GO:0009266	response to temperature stimulus	BIOLOGICAL_PROCESS	237	-0.129486	-2.28121	0	0.00938051	0.427	1008	tags=24%, list=11%, signal=26%
[TOP, DETAILS]	GO:0042445	hormone metabolic process	BIOLOGICAL_PROCESS	64	0.239311	2.27926	0	0.00719799	0.447	2032	tags=47%, list=23%, signal=61%
[TOP, DETAILS]	GO:0032993	protein-DNA complex	CELLULAR_COMPONENT	24	0.380891	2.27464	0	0.00731669	0.458	1422	tags=54%, list=16%, signal=64%
[BOTTOM, DETAILS]	GO:0009654	photosystem II oxygen evolving complex	CELLULAR_COMPONENT	15	-0.483647	-2.26651	0	0.0101889	0.457	2204	tags=73%, list=25%, signal=98%
[TOP, DETAILS]	GO:0034976	response to endoplasmic reticulum stress	BIOLOGICAL_PROCESS	37	0.311964	2.26624	0.00400802	0.00766938	0.48	2496	tags=59%, list=28%, signal=83%
[BOTTOM, DETAILS]	GO:0031977	thylakoid lumen	CELLULAR_COMPONENT	44	-0.296426	-2.26583	0	0.0100514	0.459	2204	tags=55%, list=25%, signal=72%
[TOP, DETAILS]	GO:0009415	response to water	BIOLOGICAL_PROCESS	151	0.156732	2.26274	0	0.00772319	0.484	1731	tags=35%, list=20%, signal=43%
[TOP, DETAILS]	GO:0004722	protein serine/threonine phosphatase activity	MOLECULAR_FUNCTION	23	0.393793	2.2615	0	0.0076837	0.487	4192	tags=87%, list=48%, signal=166%
[TOP, DETAILS]	GO:0045454	cell redox homeostasis	BIOLOGICAL_PROCESS	42	0.293908	2.25656	0	0.00786361	0.497	3080	tags=64%, list=35%, signal=98%
[TOP, DETAILS]	GO:0009060	aerobic respiration	BIOLOGICAL_PROCESS	46	0.275452	2.25044	0.00194175	0.00820007	0.515	1604	tags=46%, list=18%, signal=56%
[BOTTOM, DETAILS]	GO:0005730	nucleolus	CELLULAR_COMPONENT	213	-0.132158	-2.24683	0	0.0112521	0.511	2046	tags=36%, list=23%, signal=46%
[TOP, DETAILS]	GO:0098796	membrane protein complex	CELLULAR_COMPONENT	268	0.122404	2.23942	0	0.00870913	0.538	957	tags=23%, list=11%, signal=25%
[BOTTOM, DETAILS]	GO:0043414	macromolecule methylation	BIOLOGICAL_PROCESS	72	-0.230439	-2.23428	0.00187266	0.0122376	0.551	5808	tags=89%, list=66%, signal=260%
[TOP, DETAILS]	GO:0016197	endosomal transport	BIOLOGICAL_PROCESS	20	0.418008	2.22873	0	0.00918173	0.562	4246	tags=90%, list=48%, signal=174%
[TOP, DETAILS]	GO:0016799	hydrolase activity, hydrolyzing N-glycosyl compounds	MOLECULAR_FUNCTION	17	0.46024	2.22812	0.0038835	0.00913878	0.565	2167	tags=71%, list=25%, signal=93%
[TOP, DETAILS]	GO:0016042	lipid catabolic process	BIOLOGICAL_PROCESS	58	0.249357	2.20767	0.00412371	0.0103384	0.627	2066	tags=48%, list=23%, signal=63%
[TOP, DETAILS]	GO:0034440	lipid oxidation	BIOLOGICAL_PROCESS	26	0.366043	2.20738	0.00193798	0.0102522	0.627	1863	tags=58%, list=21%, signal=73%
[TOP, DETAILS]	GO:0097237	cellular response to toxic substance	BIOLOGICAL_PROCESS	70	0.222041	2.19847	0.00390625	0.010879	0.649	1077	tags=34%, list=12%, signal=39%
[BOTTOM, DETAILS]	GO:0001510	RNA methylation	BIOLOGICAL_PROCESS	28	-0.348693	-2.19615	0.00196464	0.0158747	0.64	4168	tags=82%, list=47%, signal=156%
[TOP, DETAILS]	GO:0019941	modification-dependent protein catabolic process	BIOLOGICAL_PROCESS	120	0.170796	2.19494	0	0.011022	0.654	5626	tags=81%, list=64%, signal=221%
[TOP, DETAILS]	GO:0098754	detoxification	BIOLOGICAL_PROCESS	76	0.212111	2.19392	0	0.011046	0.659	1274	tags=36%, list=14%, signal=41%
[TOP, DETAILS]	GO:0048584	positive regulation of response to stimulus	BIOLOGICAL_PROCESS	90	0.200689	2.18977	0	0.0112566	0.672	4408	tags=70%, list=50%, signal=139%
[TOP, DETAILS]	GO:0006486	protein glycosylation	BIOLOGICAL_PROCESS	37	0.304205	2.18882	0	0.0112458	0.674	3990	tags=76%, list=45%, signal=138%
[TOP, DETAILS]	GO:0010193	response to ozone	BIOLOGICAL_PROCESS	26	0.352804	2.18728	0	0.0112582	0.68	3332	tags=73%, list=38%, signal=117%
[TOP, DETAILS]	GO:0009863	salicylic acid mediated signaling pathway	BIOLOGICAL_PROCESS	25	0.364374	2.18556	0.00196078	0.0113084	0.687	3839	tags=80%, list=44%, signal=142%
[TOP, DETAILS]	GO:0009101	glycoprotein biosynthetic process	BIOLOGICAL_PROCESS	37	0.304205	2.18498	0.00199601	0.0112792	0.69	3990	tags=76%, list=45%, signal=138%
[TOP, DETAILS]	GO:0002239	response to oomycetes	BIOLOGICAL_PROCESS	34	0.318755	2.18492	0	0.0111817	0.69	2121	tags=56%, list=24%, signal=73%
[BOTTOM, DETAILS]	GO:0005840	ribosome	CELLULAR_COMPONENT	145	-0.155542	-2.17894	0.00375235	0.0171663	0.687	1021	tags=27%, list=12%, signal=30%
[TOP, DETAILS]	GO:0005844	polysome	CELLULAR_COMPONENT	46	0.273449	2.17766	0	0.0117209	0.707	1048	tags=39%, list=12%, signal=44%
[TOP, DETAILS]	GO:0006979	response to oxidative stress	BIOLOGICAL_PROCESS	177	0.139029	2.17586	0	0.0117366	0.71	1782	tags=34%, list=20%, signal=42%
[TOP, DETAILS]	GO:0030176	integral component of endoplasmic reticulum membrane	CELLULAR_COMPONENT	30	0.336254	2.17427	0	0.0117441	0.713	3501	tags=73%, list=40%, signal=121%
[TOP, DETAILS]	GO:0045088	regulation of innate immune response	BIOLOGICAL_PROCESS	38	0.297787	2.16972	0.00206186	0.0119877	0.723	2020	tags=53%, list=23%, signal=68%
[BOTTOM, DETAILS]	GO:0010027	thylakoid membrane organization	BIOLOGICAL_PROCESS	16	-0.455856	-2.16918	0	0.0182599	0.712	2595	tags=75%, list=30%, signal=106%
[BOTTOM, DETAILS]	GO:0044391	ribosomal subunit	CELLULAR_COMPONENT	39	-0.298379	-2.1681	0	0.0180995	0.716	771	tags=38%, list=9%, signal=42%
[TOP, DETAILS]	GO:0071472	cellular response to salt stress	BIOLOGICAL_PROCESS	19	0.411276	2.16187	0.00808081	0.012537	0.739	2407	tags=68%, list=27%, signal=94%
[BOTTOM, DETAILS]	GO:0033013	tetrapyrrole metabolic process	BIOLOGICAL_PROCESS	53	-0.248683	-2.16039	0.00793651	0.0186977	0.732	2805	tags=57%, list=32%, signal=83%
[TOP, DETAILS]	GO:0031227	intrinsic component of endoplasmic reticulum membrane	CELLULAR_COMPONENT	30	0.336254	2.15966	0.00401606	0.0125821	0.742	3501	tags=73%, list=40%, signal=121%
[TOP, DETAILS]	GO:0010150	leaf senescence	BIOLOGICAL_PROCESS	38	0.302614	2.15909	0	0.0125249	0.742	2672	tags=61%, list=30%, signal=87%
[TOP, DETAILS]	GO:0004857	enzyme inhibitor activity	MOLECULAR_FUNCTION	22	0.375451	2.1553	0.00623701	0.0126789	0.748	1902	tags=59%, list=22%, signal=75%
[BOTTOM, DETAILS]	GO:0006778	porphyrin-containing compound metabolic process	BIOLOGICAL_PROCESS	53	-0.248683	-2.15502	0.004158	0.0191181	0.754	2805	tags=57%, list=32%, signal=83%
[TOP, DETAILS]	GO:0034220	ion transmembrane transport	BIOLOGICAL_PROCESS	168	0.140643	2.15092	0.00189394	0.0130146	0.763	5486	tags=76%, list=62%, signal=199%
[TOP, DETAILS]	GO:0010941	regulation of cell death	BIOLOGICAL_PROCESS	33	0.306714	2.14911	0	0.0129911	0.766	3974	tags=76%, list=45%, signal=138%
[TOP, DETAILS]	GO:0043413	macromolecule glycosylation	BIOLOGICAL_PROCESS	37	0.304205	2.14883	0.00201613	0.0128971	0.766	3990	tags=76%, list=45%, signal=138%
[TOP, DETAILS]	GO:1902531	regulation of intracellular signal transduction	BIOLOGICAL_PROCESS	19	0.41208	2.14875	0.00205339	0.0127957	0.766	5177	tags=100%, list=59%, signal=243%
[TOP, DETAILS]	GO:0042592	homeostatic process	BIOLOGICAL_PROCESS	146	0.155635	2.14061	0.00194553	0.0134143	0.781	3291	tags=53%, list=37%, signal=83%
[BOTTOM, DETAILS]	GO:0008094	DNA-dependent ATPase activity	MOLECULAR_FUNCTION	22	-0.389286	-2.14046	0.00581395	0.0207718	0.795	4181	tags=86%, list=48%, signal=164%
[BOTTOM, DETAILS]	GO:0000154	rRNA modification	BIOLOGICAL_PROCESS	15	-0.460273	-2.12935	0.0083682	0.0219331	0.81	4168	tags=93%, list=47%, signal=177%
[BOTTOM, DETAILS]	GO:0042440	pigment metabolic process	BIOLOGICAL_PROCESS	90	-0.191718	-2.12644	0	0.0220288	0.814	2827	tags=51%, list=32%, signal=75%
[TOP, DETAILS]	GO:0070647	protein modification by small protein conjugation or removal	BIOLOGICAL_PROCESS	179	0.138103	2.11774	0.00381679	0.0154208	0.841	5982	tags=82%, list=68%, signal=250%
[TOP, DETAILS]	GO:0044242	cellular lipid catabolic process	BIOLOGICAL_PROCESS	29	0.323489	2.11268	0.00196078	0.0157661	0.847	1409	tags=48%, list=16%, signal=57%
[TOP, DETAILS]	GO:0005740	mitochondrial envelope	CELLULAR_COMPONENT	152	0.145545	2.10876	0.00209644	0.0159446	0.855	4816	tags=69%, list=55%, signal=150%
[TOP, DETAILS]	GO:0034599	cellular response to oxidative stress	BIOLOGICAL_PROCESS	45	0.255851	2.08983	0.00205761	0.0176232	0.879	1669	tags=44%, list=19%, signal=55%
[BOTTOM, DETAILS]	GO:0032259	methylation	BIOLOGICAL_PROCESS	123	-0.160369	-2.08943	0	0.0275501	0.874	6332	tags=88%, list=72%, signal=309%
[TOP, DETAILS]	GO:0031966	mitochondrial membrane	CELLULAR_COMPONENT	147	0.148602	2.08926	0.00380228	0.0175561	0.882	4816	tags=69%, list=55%, signal=151%
[TOP, DETAILS]	GO:0010008	endosome membrane	CELLULAR_COMPONENT	51	0.250906	2.08819	0.00423729	0.0174906	0.883	3668	tags=67%, list=42%, signal=114%
[TOP, DETAILS]	GO:0070011	peptidase activity, acting on L-amino acid peptides	MOLECULAR_FUNCTION	149	0.145299	2.08745	0.004329	0.0174836	0.884	1989	tags=37%, list=23%, signal=47%
[TOP, DETAILS]	GO:0042446	hormone biosynthetic process	BIOLOGICAL_PROCESS	39	0.280944	2.08264	0	0.0178969	0.888	3402	tags=67%, list=39%, signal=108%
[TOP, DETAILS]	GO:0015293	symporter activity	MOLECULAR_FUNCTION	24	0.350627	2.07994	0	0.0180402	0.894	1321	tags=50%, list=15%, signal=59%
[TOP, DETAILS]	GO:0032787	monocarboxylic acid metabolic process	BIOLOGICAL_PROCESS	201	0.125054	2.07647	0.002	0.0182867	0.896	1987	tags=35%, list=23%, signal=44%
[BOTTOM, DETAILS]	GO:0032040	small-subunit processome	CELLULAR_COMPONENT	25	-0.355197	-2.07632	0.00795229	0.0292267	0.891	4625	tags=88%, list=53%, signal=185%
[BOTTOM, DETAILS]	GO:0030686	90S preribosome	CELLULAR_COMPONENT	17	-0.416456	-2.06494	0.00198807	0.030974	0.913	2036	tags=65%, list=23%, signal=84%
[TOP, DETAILS]	GO:0043086	negative regulation of catalytic activity	BIOLOGICAL_PROCESS	25	0.344582	2.0632	0.0021097	0.0198104	0.916	1902	tags=56%, list=22%, signal=71%
[BOTTOM, DETAILS]	GO:0010109	regulation of photosynthesis	BIOLOGICAL_PROCESS	15	-0.436397	-2.06079	0.00424628	0.0313709	0.917	860	tags=53%, list=10%, signal=59%
[TOP, DETAILS]	GO:0005615	extracellular space	CELLULAR_COMPONENT	27	0.335492	2.05496	0.00190476	0.0206982	0.926	2269	tags=59%, list=26%, signal=80%
[TOP, DETAILS]	GO:0006511	ubiquitin-dependent protein catabolic process	BIOLOGICAL_PROCESS	112	0.165815	2.04888	0.0102459	0.0212703	0.929	5626	tags=80%, list=64%, signal=220%
[BOTTOM, DETAILS]	GO:0009543	chloroplast thylakoid lumen	CELLULAR_COMPONENT	30	-0.309242	-2.04806	0.00188679	0.033286	0.929	4326	tags=80%, list=49%, signal=157%
[BOTTOM, DETAILS]	GO:0009909	regulation of flower development	BIOLOGICAL_PROCESS	46	-0.252758	-2.03886	0.00213675	0.0349422	0.945	5628	tags=89%, list=64%, signal=246%
[TOP, DETAILS]	GO:0044764	multi-organism cellular process	BIOLOGICAL_PROCESS	46	0.246009	2.03717	0.00976562	0.0226764	0.943	4538	tags=76%, list=52%, signal=156%
[BOTTOM, DETAILS]	GO:0019758	glycosinolate biosynthetic process	BIOLOGICAL_PROCESS	21	-0.364717	-2.03681	0.00626305	0.0349407	0.946	2664	tags=67%, list=30%, signal=95%
[TOP, DETAILS]	GO:0090693	plant organ senescence	BIOLOGICAL_PROCESS	41	0.267312	2.03411	0.0019685	0.0228472	0.947	1520	tags=44%, list=17%, signal=53%
[TOP, DETAILS]	GO:0005770	late endosome	CELLULAR_COMPONENT	32	0.30974	2.03265	0	0.0229399	0.949	4705	tags=84%, list=54%, signal=181%
[BOTTOM, DETAILS]	GO:0051276	chromosome organization	BIOLOGICAL_PROCESS	167	-0.136719	-2.03026	0.003861	0.0359052	0.952	4456	tags=64%, list=51%, signal=127%
[BOTTOM, DETAILS]	GO:0016144	S-glycoside biosynthetic process	BIOLOGICAL_PROCESS	21	-0.364717	-2.02549	0.00622407	0.0365676	0.957	2664	tags=67%, list=30%, signal=95%
[BOTTOM, DETAILS]	GO:0042623	ATPase activity, coupled	MOLECULAR_FUNCTION	79	-0.197534	-2.02515	0	0.0361755	0.957	3734	tags=62%, list=42%, signal=107%
[BOTTOM, DETAILS]	GO:0031978	plastid thylakoid lumen	CELLULAR_COMPONENT	30	-0.309242	-2.01925	0.00408998	0.0370623	0.961	4326	tags=80%, list=49%, signal=157%
[BOTTOM, DETAILS]	GO:0019761	glucosinolate biosynthetic process	BIOLOGICAL_PROCESS	21	-0.364717	-2.01532	0.00382409	0.0374066	0.961	2664	tags=67%, list=30%, signal=95%
[TOP, DETAILS]	GO:1990748	cellular detoxification	BIOLOGICAL_PROCESS	67	0.207354	2.01461	0.00617284	0.0252386	0.961	1077	tags=33%, list=12%, signal=37%
[TOP, DETAILS]	GO:0044389	ubiquitin-like protein ligase binding	MOLECULAR_FUNCTION	20	0.368498	2.01103	0.00767754	0.0257452	0.967	3801	tags=80%, list=43%, signal=141%
[TOP, DETAILS]	GO:0016209	antioxidant activity	MOLECULAR_FUNCTION	63	0.21227	2.00398	0.00402414	0.0268047	0.974	1077	tags=33%, list=12%, signal=38%
[BOTTOM, DETAILS]	GO:0097747	RNA polymerase activity	MOLECULAR_FUNCTION	32	-0.296165	-2.0031	0.00595238	0.0397062	0.971	1803	tags=50%, list=21%, signal=63%
[TOP, DETAILS]	GO:0005764	lysosome	CELLULAR_COMPONENT	17	0.406825	2.00294	0.00196464	0.0267897	0.974	4705	tags=94%, list=54%, signal=202%
[BOTTOM, DETAILS]	GO:0010207	photosystem II assembly	BIOLOGICAL_PROCESS	19	-0.375457	-2.00289	0.00609756	0.0392966	0.971	3649	tags=79%, list=41%, signal=135%
[BOTTOM, DETAILS]	GO:0051188	cofactor biosynthetic process	BIOLOGICAL_PROCESS	137	-0.145368	-2.0018	0.00591716	0.0390537	0.971	925	tags=25%, list=11%, signal=27%
[TOP, DETAILS]	GO:0043632	modification-dependent macromolecule catabolic process	BIOLOGICAL_PROCESS	128	0.151398	1.99717	0.00402414	0.0274689	0.974	5626	tags=79%, list=64%, signal=216%
[TOP, DETAILS]	GO:0071446	cellular response to salicylic acid stimulus	BIOLOGICAL_PROCESS	28	0.31434	1.99549	0.00208333	0.0275998	0.978	3839	tags=75%, list=44%, signal=133%
[BOTTOM, DETAILS]	GO:0006399	tRNA metabolic process	BIOLOGICAL_PROCESS	70	-0.202951	-1.98739	0.00200803	0.041958	0.984	4135	tags=67%, list=47%, signal=126%
[BOTTOM, DETAILS]	GO:0005654	nucleoplasm	CELLULAR_COMPONENT	138	-0.147228	-1.97811	0.00404858	0.0440609	0.988	6501	tags=88%, list=74%, signal=334%
[TOP, DETAILS]	GO:0045333	cellular respiration	BIOLOGICAL_PROCESS	75	0.19275	1.97362	0.00383877	0.0311264	0.985	1367	tags=35%, list=16%, signal=41%
[BOTTOM, DETAILS]	GO:0000470	maturation of LSU-rRNA	BIOLOGICAL_PROCESS	27	-0.3148	-1.9726	0.0124224	0.0451284	0.989	1801	tags=52%, list=20%, signal=65%
[TOP, DETAILS]	GO:0005768	endosome	CELLULAR_COMPONENT	120	0.154811	1.97166	0.00759013	0.031343	0.985	3786	tags=58%, list=43%, signal=101%
[BOTTOM, DETAILS]	GO:0003899	DNA-directed 5'-3' RNA polymerase activity	MOLECULAR_FUNCTION	32	-0.296165	-1.96769	0.00406504	0.0457636	0.989	1803	tags=50%, list=21%, signal=63%
[TOP, DETAILS]	GO:0031625	ubiquitin protein ligase binding	MOLECULAR_FUNCTION	20	0.368498	1.96582	0.0163265	0.0321577	0.987	3801	tags=80%, list=43%, signal=141%
[BOTTOM, DETAILS]	GO:0034062	5'-3' RNA polymerase activity	MOLECULAR_FUNCTION	32	-0.296165	-1.96262	0.00963391	0.0466711	0.991	1803	tags=50%, list=21%, signal=63%
[BOTTOM, DETAILS]	GO:0019750	chloroplast localization	BIOLOGICAL_PROCESS	15	-0.418605	-1.96207	0.00394477	0.0463089	0.991	2775	tags=73%, list=32%, signal=107%
[BOTTOM, DETAILS]	GO:0008757	S-adenosylmethionine-dependent methyltransferase activity	MOLECULAR_FUNCTION	48	-0.240467	-1.95103	0.0101833	0.0486715	0.995	5043	tags=81%, list=57%, signal=189%
[TOP, DETAILS]	GO:0010817	regulation of hormone levels	BIOLOGICAL_PROCESS	95	0.170663	1.9437	0.00396825	0.0364324	0.991	2032	tags=40%, list=23%, signal=51%
[TOP, DETAILS]	GO:0031669	cellular response to nutrient levels	BIOLOGICAL_PROCESS	43	0.250467	1.94315	0.00392927	0.0362516	0.991	3738	tags=67%, list=43%, signal=117%
[TOP, DETAILS]	GO:0015318	inorganic molecular entity transmembrane transporter activity	MOLECULAR_FUNCTION	160	0.132793	1.93985	0.00598802	0.0367377	0.992	5393	tags=74%, list=61%, signal=189%
[TOP, DETAILS]	GO:0071949	FAD binding	MOLECULAR_FUNCTION	20	0.352496	1.93368	0.00188679	0.0378266	0.993	3062	tags=70%, list=35%, signal=107%
[BOTTOM, DETAILS]	GO:0009055	electron transfer activity	MOLECULAR_FUNCTION	65	-0.203476	-1.93238	0.0172745	0.0537378	0.998	1066	tags=32%, list=12%, signal=36%
[TOP, DETAILS]	GO:0009991	response to extracellular stimulus	BIOLOGICAL_PROCESS	72	0.190648	1.92954	0.0169133	0.0385205	0.993	3466	tags=58%, list=39%, signal=95%
[TOP, DETAILS]	GO:0000209	protein polyubiquitination	BIOLOGICAL_PROCESS	25	0.319982	1.92939	0.018595	0.0383034	0.993	3173	tags=68%, list=36%, signal=106%
[TOP, DETAILS]	GO:0071407	cellular response to organic cyclic compound	BIOLOGICAL_PROCESS	52	0.224209	1.92779	0.00417537	0.0384349	0.993	3958	tags=67%, list=45%, signal=122%
[TOP, DETAILS]	GO:0006812	cation transport	BIOLOGICAL_PROCESS	154	0.133399	1.92515	0.00978474	0.0387418	0.994	1359	tags=29%, list=15%, signal=33%
[BOTTOM, DETAILS]	GO:0016741	transferase activity, transferring one-carbon groups	MOLECULAR_FUNCTION	104	-0.164451	-1.92457	0.00970874	0.0558495	0.998	6013	tags=85%, list=68%, signal=264%
[TOP, DETAILS]	GO:0098869	cellular oxidant detoxification	BIOLOGICAL_PROCESS	65	0.201986	1.92246	0.012024	0.0391656	0.995	1077	tags=32%, list=12%, signal=37%
[TOP, DETAILS]	GO:0071236	cellular response to antibiotic	BIOLOGICAL_PROCESS	37	0.267165	1.91765	0.00411523	0.0399918	0.996	3839	tags=70%, list=44%, signal=124%
[TOP, DETAILS]	GO:0031668	cellular response to extracellular stimulus	BIOLOGICAL_PROCESS	60	0.214659	1.9162	0.00598802	0.0400425	0.996	3254	tags=58%, list=37%, signal=92%
[BOTTOM, DETAILS]	GO:0051644	plastid localization	BIOLOGICAL_PROCESS	15	-0.418605	-1.91552	0.0059761	0.0583191	0.998	2775	tags=73%, list=32%, signal=107%
[BOTTOM, DETAILS]	GO:0008168	methyltransferase activity	MOLECULAR_FUNCTION	101	-0.160485	-1.90899	0.0117188	0.0600485	0.998	6268	tags=87%, list=71%, signal=300%
[BOTTOM, DETAILS]	GO:0000280	nuclear division	BIOLOGICAL_PROCESS	30	-0.29234	-1.90832	0.00617284	0.059594	0.998	4181	tags=77%, list=48%, signal=146%
[TOP, DETAILS]	GO:0000302	response to reactive oxygen species	BIOLOGICAL_PROCESS	86	0.174354	1.90482	0.0102881	0.0424958	1	3389	tags=56%, list=39%, signal=90%
[TOP, DETAILS]	GO:0008233	peptidase activity	MOLECULAR_FUNCTION	164	0.129788	1.89474	0.0142566	0.0446456	1	1989	tags=35%, list=23%, signal=45%
[BOTTOM, DETAILS]	GO:1903409	reactive oxygen species biosynthetic process	BIOLOGICAL_PROCESS	18	-0.370088	-1.89102	0.00621118	0.0655527	0.999	173	tags=39%, list=2%, signal=40%
[TOP, DETAILS]	GO:0000323	lytic vacuole	CELLULAR_COMPONENT	19	0.360378	1.88573	0.0113422	0.0466807	1	4705	tags=89%, list=54%, signal=192%
[TOP, DETAILS]	GO:0015980	energy derivation by oxidation of organic compounds	BIOLOGICAL_PROCESS	82	0.175343	1.88527	0.0117188	0.0464958	1	1367	tags=33%, list=16%, signal=39%
[BOTTOM, DETAILS]	GO:0016571	histone methylation	BIOLOGICAL_PROCESS	23	-0.331964	-1.88432	0.0140281	0.0672857	0.999	5501	tags=96%, list=63%, signal=255%
[TOP, DETAILS]	GO:0018958	phenol-containing compound metabolic process	BIOLOGICAL_PROCESS	15	0.399636	1.88038	0.00616016	0.047394	1	1767	tags=60%, list=20%, signal=75%
[BOTTOM, DETAILS]	GO:0004386	helicase activity	MOLECULAR_FUNCTION	50	-0.227818	-1.87772	0.00407332	0.0691492	1	3813	tags=66%, list=43%, signal=116%
[BOTTOM, DETAILS]	GO:0006400	tRNA modification	BIOLOGICAL_PROCESS	26	-0.305297	-1.87448	0.00773694	0.0697453	1	4427	tags=81%, list=50%, signal=162%
[TOP, DETAILS]	GO:0031667	response to nutrient levels	BIOLOGICAL_PROCESS	55	0.216509	1.87156	0.00992064	0.0493457	1	3863	tags=65%, list=44%, signal=116%
[BOTTOM, DETAILS]	GO:0008213	protein alkylation	BIOLOGICAL_PROCESS	31	-0.27707	-1.87136	0.00996016	0.0701532	1	5516	tags=90%, list=63%, signal=241%
[BOTTOM, DETAILS]	GO:0003724	RNA helicase activity	MOLECULAR_FUNCTION	18	-0.362529	-1.87047	0.012848	0.0698534	1	1705	tags=56%, list=19%, signal=69%
[BOTTOM, DETAILS]	GO:0015934	large ribosomal subunit	CELLULAR_COMPONENT	20	-0.346889	-1.86674	0.00968992	0.0707596	1	475	tags=40%, list=5%, signal=42%
[BOTTOM, DETAILS]	GO:0006767	water-soluble vitamin metabolic process	BIOLOGICAL_PROCESS	34	-0.270857	-1.86492	0.00766283	0.0707403	1	1508	tags=44%, list=17%, signal=53%
[TOP, DETAILS]	GO:0061650	ubiquitin-like protein conjugating enzyme activity	MOLECULAR_FUNCTION	22	0.324068	1.86264	0.0135922	0.0513756	1	1953	tags=55%, list=22%, signal=70%
[BOTTOM, DETAILS]	GO:0008170	N-methyltransferase activity	MOLECULAR_FUNCTION	20	-0.341008	-1.86192	0.0120724	0.0712533	1	5803	tags=100%, list=66%, signal=293%
[BOTTOM, DETAILS]	GO:0007049	cell cycle	BIOLOGICAL_PROCESS	123	-0.143074	-1.86137	0.0155642	0.0707625	1	5910	tags=81%, list=67%, signal=244%
[BOTTOM, DETAILS]	GO:0034248	regulation of cellular amide metabolic process	BIOLOGICAL_PROCESS	57	-0.208271	-1.85557	0.00587084	0.0724432	1	4044	tags=67%, list=46%, signal=123%
[TOP, DETAILS]	GO:0046982	protein heterodimerization activity	MOLECULAR_FUNCTION	35	0.266514	1.85415	0.0119048	0.0535189	1	2941	tags=60%, list=33%, signal=90%
[TOP, DETAILS]	GO:0032446	protein modification by small protein conjugation	BIOLOGICAL_PROCESS	162	0.126861	1.85315	0.0103093	0.0534519	1	5798	tags=78%, list=66%, signal=226%
[BOTTOM, DETAILS]	GO:0006479	protein methylation	BIOLOGICAL_PROCESS	31	-0.27707	-1.85092	0.0202429	0.0735196	1	5516	tags=90%, list=63%, signal=241%
[BOTTOM, DETAILS]	GO:0051186	cofactor metabolic process	BIOLOGICAL_PROCESS	200	-0.114341	-1.84978	0.0101626	0.0733234	1	997	tags=23%, list=11%, signal=25%
[TOP, DETAILS]	GO:0070085	glycosylation	BIOLOGICAL_PROCESS	45	0.236266	1.84935	0.0125	0.0542819	1	3990	tags=69%, list=45%, signal=125%
[BOTTOM, DETAILS]	GO:0006081	cellular aldehyde metabolic process	BIOLOGICAL_PROCESS	28	-0.291361	-1.84504	0.013308	0.0743492	1	2158	tags=54%, list=25%, signal=71%
[TOP, DETAILS]	GO:0031225	anchored component of membrane	CELLULAR_COMPONENT	28	0.297766	1.84433	0.0119284	0.0555155	1	2728	tags=61%, list=31%, signal=88%
[TOP, DETAILS]	GO:0006970	response to osmotic stress	BIOLOGICAL_PROCESS	178	0.121411	1.84104	0.0237069	0.0562026	1	2016	tags=35%, list=23%, signal=44%
[TOP, DETAILS]	GO:0030003	cellular cation homeostasis	BIOLOGICAL_PROCESS	33	0.269625	1.83963	0.015444	0.0562962	1	3233	tags=64%, list=37%, signal=100%
[TOP, DETAILS]	GO:0060548	negative regulation of cell death	BIOLOGICAL_PROCESS	17	0.372236	1.83629	0.0132576	0.0569104	1	3974	tags=82%, list=45%, signal=150%
[TOP, DETAILS]	GO:0048583	regulation of response to stimulus	BIOLOGICAL_PROCESS	246	0.103147	1.83304	0.00976562	0.0575257	1	4408	tags=60%, list=50%, signal=117%
[TOP, DETAILS]	GO:0007568	aging	BIOLOGICAL_PROCESS	45	0.228209	1.83292	0.0102669	0.057242	1	1520	tags=40%, list=17%, signal=48%
[BOTTOM, DETAILS]	GO:0005198	structural molecule activity	MOLECULAR_FUNCTION	252	-0.101197	-1.83272	0.0103734	0.07856	1	1021	tags=21%, list=12%, signal=24%
[TOP, DETAILS]	GO:0031902	late endosome membrane	CELLULAR_COMPONENT	22	0.329323	1.82535	0.0122951	0.0593685	1	4705	tags=86%, list=54%, signal=185%
[TOP, DETAILS]	GO:0006811	ion transport	BIOLOGICAL_PROCESS	247	0.102904	1.82472	0.0163934	0.0592099	1	4816	tags=65%, list=55%, signal=139%
[TOP, DETAILS]	GO:0042537	benzene-containing compound metabolic process	BIOLOGICAL_PROCESS	21	0.331998	1.82285	0.0198807	0.0594884	1	1274	tags=48%, list=14%, signal=56%
[BOTTOM, DETAILS]	GO:0006417	regulation of translation	BIOLOGICAL_PROCESS	57	-0.208271	-1.81979	0.00795229	0.0836082	1	4044	tags=67%, list=46%, signal=123%
[TOP, DETAILS]	GO:0009816	defense response to bacterium, incompatible interaction	BIOLOGICAL_PROCESS	18	0.361947	1.81966	0.00817996	0.0600735	1	731	tags=44%, list=8%, signal=48%
[TOP, DETAILS]	GO:0009057	macromolecule catabolic process	BIOLOGICAL_PROCESS	212	0.108394	1.8192	0.019802	0.0598956	1	1848	tags=32%, list=21%, signal=39%
[BOTTOM, DETAILS]	GO:0071555	cell wall organization	BIOLOGICAL_PROCESS	86	-0.169622	-1.81303	0.0198413	0.0859628	1	4148	tags=64%, list=47%, signal=120%
[TOP, DETAILS]	GO:0071496	cellular response to external stimulus	BIOLOGICAL_PROCESS	62	0.195758	1.80867	0.0179283	0.0627913	1	3254	tags=56%, list=37%, signal=89%
[BOTTOM, DETAILS]	GO:0048038	quinone binding	MOLECULAR_FUNCTION	22	-0.323861	-1.80702	0.0113636	0.0882453	1	3156	tags=68%, list=36%, signal=106%
[TOP, DETAILS]	GO:0010498	proteasomal protein catabolic process	BIOLOGICAL_PROCESS	76	0.175463	1.80532	0.00823045	0.0635132	1	3792	tags=61%, list=43%, signal=105%
[TOP, DETAILS]	GO:0017001	antibiotic catabolic process	BIOLOGICAL_PROCESS	29	0.286756	1.80139	0.020284	0.0645685	1	518	tags=34%, list=6%, signal=37%
[BOTTOM, DETAILS]	GO:0000460	maturation of 5.8S rRNA	BIOLOGICAL_PROCESS	17	-0.366406	-1.80079	0.0171306	0.0902083	1	1958	tags=59%, list=22%, signal=76%
[TOP, DETAILS]	GO:0019866	organelle inner membrane	CELLULAR_COMPONENT	166	0.123241	1.80032	0.0123711	0.0646244	1	4816	tags=67%, list=55%, signal=145%
[TOP, DETAILS]	GO:0042430	indole-containing compound metabolic process	BIOLOGICAL_PROCESS	27	0.291201	1.79075	0.0164609	0.0675505	1	2983	tags=63%, list=34%, signal=95%
[TOP, DETAILS]	GO:0008234	cysteine-type peptidase activity	MOLECULAR_FUNCTION	25	0.301175	1.7866	0.0176817	0.0686481	1	6152	tags=100%, list=70%, signal=332%
[BOTTOM, DETAILS]	GO:0004519	endonuclease activity	MOLECULAR_FUNCTION	37	-0.241629	-1.78121	0.0179641	0.0991834	1	5253	tags=84%, list=60%, signal=207%
[BOTTOM, DETAILS]	GO:0016887	ATPase activity	MOLECULAR_FUNCTION	148	-0.122859	-1.78118	0.034413	0.0983657	1	5356	tags=73%, list=61%, signal=184%
[TOP, DETAILS]	GO:0098656	anion transmembrane transport	BIOLOGICAL_PROCESS	56	0.19848	1.77664	0.00631579	0.0721743	1	4075	tags=66%, list=46%, signal=122%
[TOP, DETAILS]	GO:0016746	transferase activity, transferring acyl groups	MOLECULAR_FUNCTION	132	0.134852	1.77584	0.014733	0.0720407	1	6026	tags=82%, list=69%, signal=256%
[TOP, DETAILS]	GO:0097708	intracellular vesicle	CELLULAR_COMPONENT	168	0.121054	1.77395	0.020284	0.0723581	1	4294	tags=61%, list=49%, signal=116%
[TOP, DETAILS]	GO:0031982	vesicle	CELLULAR_COMPONENT	182	0.112835	1.77215	0.0153173	0.0727519	1	4294	tags=60%, list=49%, signal=115%
[TOP, DETAILS]	GO:0002229	defense response to oomycetes	BIOLOGICAL_PROCESS	24	0.301188	1.76851	0.0184049	0.0739087	1	2121	tags=54%, list=24%, signal=71%
[TOP, DETAILS]	GO:0061077	chaperone-mediated protein folding	BIOLOGICAL_PROCESS	25	0.301106	1.76688	0.0260521	0.0741255	1	2635	tags=60%, list=30%, signal=85%
[TOP, DETAILS]	GO:0061919	process utilizing autophagic mechanism	BIOLOGICAL_PROCESS	19	0.336194	1.76165	0.0174757	0.0759193	1	2603	tags=63%, list=30%, signal=90%
[TOP, DETAILS]	GO:0030234	enzyme regulator activity	MOLECULAR_FUNCTION	87	0.160159	1.76039	0.0234375	0.075977	1	4265	tags=64%, list=48%, signal=124%
[TOP, DETAILS]	GO:0031410	cytoplasmic vesicle	CELLULAR_COMPONENT	167	0.118642	1.75673	0.0212766	0.077024	1	4294	tags=60%, list=49%, signal=116%
[BOTTOM, DETAILS]	GO:0006520	cellular amino acid metabolic process	BIOLOGICAL_PROCESS	194	-0.109397	-1.7565	0.0243902	0.111393	1	1508	tags=28%, list=17%, signal=33%
[BOTTOM, DETAILS]	GO:0008080	N-acetyltransferase activity	MOLECULAR_FUNCTION	29	-0.270425	-1.75489	0.0138614	0.111479	1	5515	tags=90%, list=63%, signal=240%
[BOTTOM, DETAILS]	GO:0019898	extrinsic component of membrane	CELLULAR_COMPONENT	35	-0.249986	-1.75456	0.0214844	0.110732	1	2334	tags=51%, list=27%, signal=70%
[TOP, DETAILS]	GO:0016567	protein ubiquitination	BIOLOGICAL_PROCESS	151	0.124162	1.75191	0.0200401	0.0785569	1	5798	tags=78%, list=66%, signal=225%
[TOP, DETAILS]	GO:0022890	inorganic cation transmembrane transporter activity	MOLECULAR_FUNCTION	93	0.155249	1.75148	0.0197628	0.0783098	1	5551	tags=78%, list=63%, signal=211%
[TOP, DETAILS]	GO:0061631	ubiquitin conjugating enzyme activity	MOLECULAR_FUNCTION	20	0.32855	1.74695	0.0291829	0.0796663	1	1953	tags=55%, list=22%, signal=71%
[TOP, DETAILS]	GO:0006873	cellular ion homeostasis	BIOLOGICAL_PROCESS	38	0.238543	1.74546	0.0286299	0.0798454	1	3233	tags=61%, list=37%, signal=95%
[BOTTOM, DETAILS]	GO:1901605	alpha-amino acid metabolic process	BIOLOGICAL_PROCESS	138	-0.126756	-1.74362	0.0217391	0.116428	1	2791	tags=44%, list=32%, signal=64%
[TOP, DETAILS]	GO:0006914	autophagy	BIOLOGICAL_PROCESS	19	0.336194	1.74071	0.0237154	0.0813514	1	2603	tags=63%, list=30%, signal=90%
[BOTTOM, DETAILS]	GO:0046364	monosaccharide biosynthetic process	BIOLOGICAL_PROCESS	20	-0.325279	-1.73893	0.0261044	0.11811	1	1544	tags=50%, list=18%, signal=61%
[TOP, DETAILS]	GO:0009651	response to salt stress	BIOLOGICAL_PROCESS	152	0.121422	1.7379	0.0182927	0.0820165	1	2016	tags=35%, list=23%, signal=44%
[BOTTOM, DETAILS]	GO:0016853	isomerase activity	MOLECULAR_FUNCTION	134	-0.129267	-1.7363	0.0229167	0.118806	1	1441	tags=29%, list=16%, signal=34%
[TOP, DETAILS]	GO:0055080	cation homeostasis	BIOLOGICAL_PROCESS	49	0.204819	1.73582	0.0298805	0.0825351	1	3233	tags=57%, list=37%, signal=90%
[TOP, DETAILS]	GO:0002253	activation of immune response	BIOLOGICAL_PROCESS	21	0.318374	1.73547	0.0200803	0.0822544	1	556	tags=38%, list=6%, signal=41%
[TOP, DETAILS]	GO:0007034	vacuolar transport	BIOLOGICAL_PROCESS	30	0.268508	1.73508	0.0198807	0.0820064	1	4681	tags=80%, list=53%, signal=170%
[TOP, DETAILS]	GO:0002218	activation of innate immune response	BIOLOGICAL_PROCESS	21	0.318374	1.73134	0.0231214	0.0832713	1	556	tags=38%, list=6%, signal=41%
[TOP, DETAILS]	GO:0000028	ribosomal small subunit assembly	BIOLOGICAL_PROCESS	18	0.339474	1.72415	0.030888	0.0857591	1	3371	tags=72%, list=38%, signal=117%
[TOP, DETAILS]	GO:0009267	cellular response to starvation	BIOLOGICAL_PROCESS	34	0.25227	1.72133	0.0299401	0.0865457	1	3738	tags=68%, list=43%, signal=117%
[TOP, DETAILS]	GO:1901701	cellular response to oxygen-containing compound	BIOLOGICAL_PROCESS	223	0.0983764	1.71776	0.018595	0.0877939	1	1167	tags=23%, list=13%, signal=26%
[TOP, DETAILS]	GO:0016054	organic acid catabolic process	BIOLOGICAL_PROCESS	67	0.179226	1.71381	0.0254403	0.0890063	1	2110	tags=42%, list=24%, signal=55%
[TOP, DETAILS]	GO:0015075	ion transmembrane transporter activity	MOLECULAR_FUNCTION	171	0.11399	1.71276	0.0239521	0.0890773	1	5393	tags=73%, list=61%, signal=184%
[TOP, DETAILS]	GO:0031300	intrinsic component of organelle membrane	CELLULAR_COMPONENT	60	0.187707	1.71193	0.0308008	0.0889971	1	2610	tags=48%, list=30%, signal=68%
[TOP, DETAILS]	GO:0019787	ubiquitin-like protein transferase activity	MOLECULAR_FUNCTION	94	0.150695	1.71058	0.030303	0.0891453	1	5798	tags=81%, list=66%, signal=235%
[TOP, DETAILS]	GO:0050662	coenzyme binding	MOLECULAR_FUNCTION	149	0.123587	1.70546	0.0367347	0.090976	1	3062	tags=47%, list=35%, signal=71%
[TOP, DETAILS]	GO:0042752	regulation of circadian rhythm	BIOLOGICAL_PROCESS	19	0.328313	1.70537	0.0257426	0.09058	1	3135	tags=68%, list=36%, signal=106%
[TOP, DETAILS]	GO:0046395	carboxylic acid catabolic process	BIOLOGICAL_PROCESS	67	0.179226	1.7041	0.0207039	0.0907007	1	2110	tags=42%, list=24%, signal=55%
[TOP, DETAILS]	GO:0006900	vesicle budding from membrane	BIOLOGICAL_PROCESS	19	0.321649	1.7026	0.0268041	0.0908944	1	4582	tags=84%, list=52%, signal=175%
[BOTTOM, DETAILS]	GO:0051087	chaperone binding	MOLECULAR_FUNCTION	17	-0.345133	-1.69986	0.0261569	0.141913	1	2662	tags=65%, list=30%, signal=93%
[TOP, DETAILS]	GO:0042594	response to starvation	BIOLOGICAL_PROCESS	42	0.218726	1.69938	0.0171429	0.0920095	1	3738	tags=64%, list=43%, signal=111%
[TOP, DETAILS]	GO:0008324	cation transmembrane transporter activity	MOLECULAR_FUNCTION	105	0.144141	1.69876	0.0180361	0.0919368	1	5363	tags=75%, list=61%, signal=191%
[TOP, DETAILS]	GO:0016836	hydro-lyase activity	MOLECULAR_FUNCTION	39	0.224932	1.6983	0.0278884	0.0917382	1	1863	tags=44%, list=21%, signal=55%
[BOTTOM, DETAILS]	GO:0034708	methyltransferase complex	CELLULAR_COMPONENT	16	-0.344925	-1.69721	0.0260521	0.14268	1	4668	tags=88%, list=53%, signal=186%
[BOTTOM, DETAILS]	GO:0051301	cell division	BIOLOGICAL_PROCESS	83	-0.160909	-1.68383	0.0317797	0.151616	1	5910	tags=83%, list=67%, signal=251%
[TOP, DETAILS]	GO:0072593	reactive oxygen species metabolic process	BIOLOGICAL_PROCESS	72	0.168702	1.68079	0.0252918	0.0992143	1	3291	tags=54%, list=37%, signal=86%
[TOP, DETAILS]	GO:0004721	phosphoprotein phosphatase activity	MOLECULAR_FUNCTION	44	0.21506	1.67964	0.0547945	0.0993733	1	4313	tags=70%, list=49%, signal=138%
[BOTTOM, DETAILS]	GO:0045229	external encapsulating structure organization	BIOLOGICAL_PROCESS	90	-0.152208	-1.6794	0.029703	0.153634	1	4148	tags=62%, list=47%, signal=117%
[TOP, DETAILS]	GO:0098660	inorganic ion transmembrane transport	BIOLOGICAL_PROCESS	107	0.139398	1.67841	0.0289017	0.0995417	1	5363	tags=75%, list=61%, signal=189%
[BOTTOM, DETAILS]	GO:0006325	chromatin organization	BIOLOGICAL_PROCESS	133	-0.128866	-1.67532	0.0276134	0.155932	1	4439	tags=63%, list=50%, signal=126%
[BOTTOM, DETAILS]	GO:0009165	nucleotide biosynthetic process	BIOLOGICAL_PROCESS	88	-0.15164	-1.67212	0.0361217	0.157273	1	4277	tags=64%, list=49%, signal=123%
[BOTTOM, DETAILS]	GO:0003729	mRNA binding	MOLECULAR_FUNCTION	152	-0.116079	-1.67154	0.0330097	0.156439	1	2932	tags=45%, list=33%, signal=66%
[BOTTOM, DETAILS]	GO:0031324	negative regulation of cellular metabolic process	BIOLOGICAL_PROCESS	132	-0.126248	-1.66892	0.0350195	0.157297	1	4437	tags=63%, list=50%, signal=125%
[TOP, DETAILS]	GO:0033218	amide binding	MOLECULAR_FUNCTION	36	0.232898	1.66789	0.0410678	0.1043	1	2112	tags=47%, list=24%, signal=62%
[TOP, DETAILS]	GO:0016798	hydrolase activity, acting on glycosyl bonds	MOLECULAR_FUNCTION	98	0.143329	1.6661	0.0296443	0.104797	1	2342	tags=41%, list=27%, signal=55%
[TOP, DETAILS]	GO:0098655	cation transmembrane transport	BIOLOGICAL_PROCESS	118	0.129059	1.66245	0.0430328	0.106285	1	5363	tags=74%, list=61%, signal=186%
[BOTTOM, DETAILS]	GO:0007623	circadian rhythm	BIOLOGICAL_PROCESS	70	-0.169352	-1.66132	0.0378072	0.16197	1	408	tags=21%, list=5%, signal=22%
[TOP, DETAILS]	GO:0019899	enzyme binding	MOLECULAR_FUNCTION	131	0.126801	1.65783	0.0299401	0.108134	1	3801	tags=56%, list=43%, signal=97%
[BOTTOM, DETAILS]	GO:0019757	glycosinolate metabolic process	BIOLOGICAL_PROCESS	38	-0.224892	-1.65118	0.0368217	0.169141	1	1966	tags=45%, list=22%, signal=57%
[BOTTOM, DETAILS]	GO:0019760	glucosinolate metabolic process	BIOLOGICAL_PROCESS	38	-0.224892	-1.6511	0.0452756	0.168012	1	1966	tags=45%, list=22%, signal=57%
[TOP, DETAILS]	GO:0016684	oxidoreductase activity, acting on peroxide as acceptor	MOLECULAR_FUNCTION	40	0.216969	1.65027	0.0385356	0.111717	1	518	tags=28%, list=6%, signal=29%
[BOTTOM, DETAILS]	GO:0006766	vitamin metabolic process	BIOLOGICAL_PROCESS	45	-0.210853	-1.64835	0.0383065	0.169154	1	1283	tags=36%, list=15%, signal=41%
[BOTTOM, DETAILS]	GO:0009908	flower development	BIOLOGICAL_PROCESS	75	-0.161509	-1.64482	0.0330097	0.170925	1	5628	tags=80%, list=64%, signal=220%
[BOTTOM, DETAILS]	GO:0009645	response to low light intensity stimulus	BIOLOGICAL_PROCESS	15	-0.357854	-1.64211	0.0311891	0.171976	1	377	tags=40%, list=4%, signal=42%
[TOP, DETAILS]	GO:0006631	fatty acid metabolic process	BIOLOGICAL_PROCESS	105	0.137483	1.64107	0.0409357	0.116408	1	1987	tags=36%, list=23%, signal=46%
[BOTTOM, DETAILS]	GO:1901293	nucleoside phosphate biosynthetic process	BIOLOGICAL_PROCESS	88	-0.15164	-1.64084	0.026975	0.171807	1	4277	tags=64%, list=49%, signal=123%
[BOTTOM, DETAILS]	GO:0048511	rhythmic process	BIOLOGICAL_PROCESS	70	-0.169352	-1.63697	0.0380762	0.173635	1	408	tags=21%, list=5%, signal=22%
[BOTTOM, DETAILS]	GO:0016143	S-glycoside metabolic process	BIOLOGICAL_PROCESS	38	-0.224892	-1.6345	0.040404	0.174513	1	1966	tags=45%, list=22%, signal=57%
[TOP, DETAILS]	GO:0016747	transferase activity, transferring acyl groups other than amino-acyl groups	MOLECULAR_FUNCTION	99	0.144557	1.63413	0.0333333	0.119746	1	6026	tags=83%, list=69%, signal=260%
[BOTTOM, DETAILS]	GO:0140013	meiotic nuclear division	BIOLOGICAL_PROCESS	16	-0.345694	-1.63101	0.0456274	0.176379	1	3562	tags=75%, list=41%, signal=126%
[TOP, DETAILS]	GO:0031226	intrinsic component of plasma membrane	CELLULAR_COMPONENT	40	0.211321	1.62771	0.0361446	0.12284	1	1227	tags=35%, list=14%, signal=40%
[TOP, DETAILS]	GO:0005576	extracellular region	CELLULAR_COMPONENT	112	0.13109	1.62766	0.0381526	0.122338	1	1609	tags=31%, list=18%, signal=38%
[TOP, DETAILS]	GO:0006875	cellular metal ion homeostasis	BIOLOGICAL_PROCESS	27	0.262685	1.62707	0.0432099	0.122154	1	3233	tags=63%, list=37%, signal=99%
[TOP, DETAILS]	GO:0031301	integral component of organelle membrane	CELLULAR_COMPONENT	59	0.181126	1.62657	0.0295858	0.121895	1	4677	tags=71%, list=53%, signal=151%
[BOTTOM, DETAILS]	GO:0045182	translation regulator activity	MOLECULAR_FUNCTION	73	-0.158822	-1.62412	0.0379242	0.181141	1	5362	tags=77%, list=61%, signal=195%
[TOP, DETAILS]	GO:0044265	cellular macromolecule catabolic process	BIOLOGICAL_PROCESS	190	0.102476	1.62388	0.0533881	0.122967	1	3792	tags=53%, list=43%, signal=91%
[BOTTOM, DETAILS]	GO:0048285	organelle fission	BIOLOGICAL_PROCESS	46	-0.199633	-1.61992	0.0407767	0.183392	1	4181	tags=67%, list=48%, signal=128%
[BOTTOM, DETAILS]	GO:0010114	response to red light	BIOLOGICAL_PROCESS	29	-0.247591	-1.61928	0.0320641	0.182759	1	1773	tags=45%, list=20%, signal=56%
[BOTTOM, DETAILS]	GO:0043543	protein acylation	BIOLOGICAL_PROCESS	30	-0.248129	-1.61544	0.0479042	0.184656	1	5741	tags=90%, list=65%, signal=258%
[TOP, DETAILS]	GO:0009737	response to abscisic acid	BIOLOGICAL_PROCESS	198	0.0988609	1.6154	0.0434783	0.127332	1	1059	tags=22%, list=12%, signal=24%
[TOP, DETAILS]	GO:0098662	inorganic cation transmembrane transport	BIOLOGICAL_PROCESS	99	0.140148	1.61191	0.05074	0.128907	1	3133	tags=49%, list=36%, signal=76%
[BOTTOM, DETAILS]	GO:0022402	cell cycle process	BIOLOGICAL_PROCESS	77	-0.157625	-1.61143	0.042065	0.186834	1	4680	tags=69%, list=53%, signal=146%
[TOP, DETAILS]	GO:0030659	cytoplasmic vesicle membrane	CELLULAR_COMPONENT	32	0.239329	1.61057	0.0417495	0.12926	1	6696	tags=100%, list=76%, signal=418%
[TOP, DETAILS]	GO:0098772	molecular function regulator	MOLECULAR_FUNCTION	113	0.127285	1.60768	0.0420842	0.130614	1	4186	tags=60%, list=48%, signal=113%
[BOTTOM, DETAILS]	GO:0034968	histone lysine methylation	BIOLOGICAL_PROCESS	18	-0.319672	-1.60751	0.0394477	0.189269	1	5501	tags=94%, list=63%, signal=252%
[TOP, DETAILS]	GO:0019751	polyol metabolic process	BIOLOGICAL_PROCESS	18	0.321622	1.60489	0.044898	0.131828	1	2062	tags=56%, list=23%, signal=72%
[BOTTOM, DETAILS]	GO:1901615	organic hydroxy compound metabolic process	BIOLOGICAL_PROCESS	93	-0.142919	-1.60451	0.0560166	0.190883	1	1216	tags=28%, list=14%, signal=32%
[TOP, DETAILS]	GO:0055065	metal ion homeostasis	BIOLOGICAL_PROCESS	44	0.201439	1.60041	0.0571992	0.134132	1	3233	tags=57%, list=37%, signal=89%
[BOTTOM, DETAILS]	GO:0072598	protein localization to chloroplast	BIOLOGICAL_PROCESS	38	-0.216832	-1.60008	0.0389864	0.193568	1	2268	tags=47%, list=26%, signal=64%
[BOTTOM, DETAILS]	GO:0016779	nucleotidyltransferase activity	MOLECULAR_FUNCTION	76	-0.157137	-1.59945	0.0352941	0.192911	1	5458	tags=78%, list=62%, signal=203%
[BOTTOM, DETAILS]	GO:0044272	sulfur compound biosynthetic process	BIOLOGICAL_PROCESS	74	-0.162007	-1.59927	0.0504032	0.191814	1	3936	tags=61%, list=45%, signal=109%
[BOTTOM, DETAILS]	GO:0018022	peptidyl-lysine methylation	BIOLOGICAL_PROCESS	21	-0.293313	-1.59644	0.0466531	0.193378	1	5803	tags=95%, list=66%, signal=279%
[TOP, DETAILS]	GO:0048193	Golgi vesicle transport	BIOLOGICAL_PROCESS	39	0.218732	1.59204	0.0289855	0.138742	1	6878	tags=100%, list=78%, signal=457%
[BOTTOM, DETAILS]	GO:0071554	cell wall organization or biogenesis	BIOLOGICAL_PROCESS	110	-0.12748	-1.59097	0.029724	0.197078	1	1772	tags=33%, list=20%, signal=40%
[BOTTOM, DETAILS]	GO:0016705	oxidoreductase activity, acting on paired donors, with incorporation or reduction of molecular oxygen	MOLECULAR_FUNCTION	98	-0.138009	-1.5899	0.0309278	0.196791	1	2480	tags=42%, list=28%, signal=58%
[TOP, DETAILS]	GO:0015077	monovalent inorganic cation transmembrane transporter activity	MOLECULAR_FUNCTION	63	0.172074	1.58868	0.0498084	0.140307	1	3103	tags=52%, list=35%, signal=80%
[BOTTOM, DETAILS]	GO:0006473	protein acetylation	BIOLOGICAL_PROCESS	25	-0.268044	-1.58566	0.0610236	0.199316	1	5741	tags=92%, list=65%, signal=264%
[BOTTOM, DETAILS]	GO:0045036	protein targeting to chloroplast	BIOLOGICAL_PROCESS	38	-0.216832	-1.58445	0.0421687	0.199129	1	2268	tags=47%, list=26%, signal=64%
[BOTTOM, DETAILS]	GO:0009084	glutamine family amino acid biosynthetic process	BIOLOGICAL_PROCESS	17	-0.315644	-1.58413	0.0545073	0.198199	1	4990	tags=88%, list=57%, signal=204%
[BOTTOM, DETAILS]	GO:0015935	small ribosomal subunit	CELLULAR_COMPONENT	18	-0.301947	-1.58197	0.0477137	0.199007	1	771	tags=39%, list=9%, signal=43%
[BOTTOM, DETAILS]	GO:0051172	negative regulation of nitrogen compound metabolic process	BIOLOGICAL_PROCESS	120	-0.122233	-1.57626	0.0502008	0.203183	1	4437	tags=63%, list=50%, signal=124%
[BOTTOM, DETAILS]	GO:0072596	establishment of protein localization to chloroplast	BIOLOGICAL_PROCESS	38	-0.216832	-1.57578	0.0595238	0.202371	1	2268	tags=47%, list=26%, signal=64%
[TOP, DETAILS]	GO:0006470	protein dephosphorylation	BIOLOGICAL_PROCESS	50	0.190522	1.57374	0.0538462	0.149855	1	4313	tags=68%, list=49%, signal=133%
[BOTTOM, DETAILS]	GO:0016071	mRNA metabolic process	BIOLOGICAL_PROCESS	159	-0.10795	-1.57198	0.056	0.20463	1	6812	tags=88%, list=77%, signal=384%
[BOTTOM, DETAILS]	GO:0000413	protein peptidyl-prolyl isomerization	BIOLOGICAL_PROCESS	37	-0.221324	-1.57062	0.0545455	0.204594	1	1628	tags=41%, list=19%, signal=50%
[BOTTOM, DETAILS]	GO:0003755	peptidyl-prolyl cis-trans isomerase activity	MOLECULAR_FUNCTION	37	-0.221324	-1.56961	0.0358566	0.204293	1	1628	tags=41%, list=19%, signal=50%
[BOTTOM, DETAILS]	GO:0016410	N-acyltransferase activity	MOLECULAR_FUNCTION	30	-0.240469	-1.56946	0.043299	0.203202	1	5515	tags=87%, list=63%, signal=232%
[TOP, DETAILS]	GO:0016999	antibiotic metabolic process	BIOLOGICAL_PROCESS	54	0.180392	1.56829	0.056962	0.153137	1	1028	tags=30%, list=12%, signal=33%
[TOP, DETAILS]	GO:0097305	response to alcohol	BIOLOGICAL_PROCESS	200	0.0966616	1.568	0.054878	0.152737	1	1059	tags=22%, list=12%, signal=24%
[BOTTOM, DETAILS]	GO:0018193	peptidyl-amino acid modification	BIOLOGICAL_PROCESS	153	-0.11088	-1.56686	0.0458333	0.204487	1	6285	tags=82%, list=71%, signal=284%
[TOP, DETAILS]	GO:0009404	toxin metabolic process	BIOLOGICAL_PROCESS	21	0.282675	1.56408	0.0263158	0.154857	1	2963	tags=62%, list=34%, signal=93%
[BOTTOM, DETAILS]	GO:0046394	carboxylic acid biosynthetic process	BIOLOGICAL_PROCESS	210	-0.0926929	-1.55973	0.0628571	0.2103	1	1006	tags=20%, list=11%, signal=23%
[BOTTOM, DETAILS]	GO:0090567	reproductive shoot system development	BIOLOGICAL_PROCESS	80	-0.148987	-1.55969	0.0481696	0.209079	1	5628	tags=79%, list=64%, signal=217%
[BOTTOM, DETAILS]	GO:1901657	glycosyl compound metabolic process	BIOLOGICAL_PROCESS	62	-0.165978	-1.55696	0.0635246	0.210797	1	2665	tags=47%, list=30%, signal=67%
[TOP, DETAILS]	GO:0042435	indole-containing compound biosynthetic process	BIOLOGICAL_PROCESS	21	0.280395	1.55652	0.0446602	0.159659	1	2983	tags=62%, list=34%, signal=93%
[TOP, DETAILS]	GO:0022804	active transmembrane transporter activity	MOLECULAR_FUNCTION	124	0.121539	1.55575	0.0592885	0.159614	1	5328	tags=73%, list=61%, signal=182%
[BOTTOM, DETAILS]	GO:0044262	cellular carbohydrate metabolic process	BIOLOGICAL_PROCESS	126	-0.117621	-1.55558	0.045082	0.21087	1	1843	tags=33%, list=21%, signal=41%
[TOP, DETAILS]	GO:0070001	aspartic-type peptidase activity	MOLECULAR_FUNCTION	23	0.271413	1.55558	0.0543933	0.159108	1	3736	tags=70%, list=42%, signal=121%
[TOP, DETAILS]	GO:0004190	aspartic-type endopeptidase activity	MOLECULAR_FUNCTION	23	0.271413	1.55257	0.0696721	0.160677	1	3736	tags=70%, list=42%, signal=121%
[TOP, DETAILS]	GO:0031348	negative regulation of defense response	BIOLOGICAL_PROCESS	17	0.307388	1.5512	0.0635246	0.16097	1	2474	tags=59%, list=28%, signal=82%
[BOTTOM, DETAILS]	GO:0022603	regulation of anatomical structure morphogenesis	BIOLOGICAL_PROCESS	31	-0.239482	-1.55034	0.0643777	0.21454	1	4427	tags=74%, list=50%, signal=149%
[TOP, DETAILS]	GO:0009411	response to UV	BIOLOGICAL_PROCESS	39	0.208148	1.55025	0.0473373	0.160993	1	1108	tags=33%, list=13%, signal=38%
[BOTTOM, DETAILS]	GO:0000226	microtubule cytoskeleton organization	BIOLOGICAL_PROCESS	29	-0.238795	-1.55019	0.0585938	0.213445	1	5489	tags=86%, list=62%, signal=229%
[TOP, DETAILS]	GO:0043067	regulation of programmed cell death	BIOLOGICAL_PROCESS	19	0.292764	1.54869	0.0401606	0.161398	1	6224	tags=100%, list=71%, signal=341%
[TOP, DETAILS]	GO:0004842	ubiquitin-protein transferase activity	MOLECULAR_FUNCTION	89	0.13974	1.54815	0.0616302	0.161154	1	5798	tags=80%, list=66%, signal=232%
[TOP, DETAILS]	GO:1903825	organic acid transmembrane transport	BIOLOGICAL_PROCESS	28	0.244549	1.5469	0.0649606	0.161537	1	5393	tags=86%, list=61%, signal=221%
[TOP, DETAILS]	GO:0005509	calcium ion binding	MOLECULAR_FUNCTION	79	0.153126	1.54629	0.0718447	0.161351	1	2004	tags=38%, list=23%, signal=49%
[TOP, DETAILS]	GO:0034620	cellular response to unfolded protein	BIOLOGICAL_PROCESS	15	0.321039	1.54393	0.0568627	0.162526	1	2457	tags=60%, list=28%, signal=83%
[BOTTOM, DETAILS]	GO:0016859	cis-trans isomerase activity	MOLECULAR_FUNCTION	37	-0.221324	-1.54214	0.0666667	0.220001	1	1628	tags=41%, list=19%, signal=50%
[TOP, DETAILS]	GO:0035266	meristem growth	BIOLOGICAL_PROCESS	15	0.334374	1.53981	0.0608519	0.164859	1	4685	tags=87%, list=53%, signal=185%
[BOTTOM, DETAILS]	GO:0000096	sulfur amino acid metabolic process	BIOLOGICAL_PROCESS	26	-0.251842	-1.53823	0.0557769	0.223044	1	3881	tags=69%, list=44%, signal=124%
[TOP, DETAILS]	GO:0046873	metal ion transmembrane transporter activity	MOLECULAR_FUNCTION	38	0.21168	1.53788	0.057971	0.165595	1	5551	tags=84%, list=63%, signal=227%
[BOTTOM, DETAILS]	GO:0048580	regulation of post-embryonic development	BIOLOGICAL_PROCESS	103	-0.127248	-1.53158	0.0557851	0.228284	1	5640	tags=77%, list=64%, signal=211%
[BOTTOM, DETAILS]	GO:0044550	secondary metabolite biosynthetic process	BIOLOGICAL_PROCESS	64	-0.161963	-1.53141	0.0632653	0.227132	1	1610	tags=34%, list=18%, signal=42%
[TOP, DETAILS]	GO:0070646	protein modification by small protein removal	BIOLOGICAL_PROCESS	18	0.300934	1.52836	0.0546559	0.172108	1	6152	tags=100%, list=70%, signal=332%
[TOP, DETAILS]	GO:0015078	proton transmembrane transporter activity	MOLECULAR_FUNCTION	55	0.177563	1.52808	0.0458167	0.171622	1	3244	tags=55%, list=37%, signal=86%
[TOP, DETAILS]	GO:0006487	protein N-linked glycosylation	BIOLOGICAL_PROCESS	18	0.301694	1.52523	0.0724346	0.17317	1	3214	tags=67%, list=37%, signal=105%
[BOTTOM, DETAILS]	GO:0031969	chloroplast membrane	CELLULAR_COMPONENT	139	-0.112903	-1.52425	0.0728347	0.233264	1	2630	tags=41%, list=30%, signal=58%
[TOP, DETAILS]	GO:0016050	vesicle organization	BIOLOGICAL_PROCESS	32	0.229685	1.52221	0.0705645	0.174695	1	4582	tags=75%, list=52%, signal=156%
[TOP, DETAILS]	GO:0010118	stomatal movement	BIOLOGICAL_PROCESS	63	0.160454	1.5217	0.0504854	0.17438	1	1669	tags=35%, list=19%, signal=43%
[BOTTOM, DETAILS]	GO:0016053	organic acid biosynthetic process	BIOLOGICAL_PROCESS	210	-0.0926929	-1.51981	0.0656371	0.236819	1	1006	tags=20%, list=11%, signal=23%
[TOP, DETAILS]	GO:0004197	cysteine-type endopeptidase activity	MOLECULAR_FUNCTION	17	0.304285	1.51648	0.0699589	0.177873	1	5605	tags=94%, list=64%, signal=259%
[TOP, DETAILS]	GO:0036503	ERAD pathway	BIOLOGICAL_PROCESS	18	0.307366	1.51626	0.0695825	0.177335	1	5607	tags=94%, list=64%, signal=260%
[BOTTOM, DETAILS]	GO:0042170	plastid membrane	CELLULAR_COMPONENT	139	-0.112903	-1.51544	0.0738523	0.240416	1	2630	tags=41%, list=30%, signal=58%
[TOP, DETAILS]	GO:0030662	coated vesicle membrane	CELLULAR_COMPONENT	28	0.23922	1.51438	0.0618956	0.17826	1	6696	tags=100%, list=76%, signal=418%
[TOP, DETAILS]	GO:0019199	transmembrane receptor protein kinase activity	MOLECULAR_FUNCTION	17	0.309345	1.51165	0.0850202	0.179772	1	4526	tags=82%, list=51%, signal=169%
[TOP, DETAILS]	GO:0043161	proteasome-mediated ubiquitin-dependent protein catabolic process	BIOLOGICAL_PROCESS	69	0.154376	1.51136	0.0584795	0.179252	1	2603	tags=45%, list=30%, signal=63%
[BOTTOM, DETAILS]	GO:1901606	alpha-amino acid catabolic process	BIOLOGICAL_PROCESS	37	-0.208192	-1.51007	0.0628803	0.245017	1	1743	tags=41%, list=20%, signal=50%
[TOP, DETAILS]	GO:0065009	regulation of molecular function	BIOLOGICAL_PROCESS	129	0.114136	1.50806	0.0597015	0.18117	1	4600	tags=64%, list=52%, signal=131%
[BOTTOM, DETAILS]	GO:0017111	nucleoside-triphosphatase activity	MOLECULAR_FUNCTION	229	-0.0860774	-1.50803	0.0636183	0.245726	1	4832	tags=63%, list=55%, signal=137%
[BOTTOM, DETAILS]	GO:0090079	translation regulator activity, nucleic acid binding	MOLECULAR_FUNCTION	71	-0.152172	-1.50554	0.0804124	0.246974	1	5362	tags=76%, list=61%, signal=193%
[TOP, DETAILS]	GO:0060341	regulation of cellular localization	BIOLOGICAL_PROCESS	16	0.312443	1.50403	0.0901467	0.183726	1	2203	tags=56%, list=25%, signal=75%
[TOP, DETAILS]	GO:1905039	carboxylic acid transmembrane transport	BIOLOGICAL_PROCESS	28	0.244549	1.49926	0.0615385	0.186949	1	5393	tags=86%, list=61%, signal=221%
[TOP, DETAILS]	GO:0071470	cellular response to osmotic stress	BIOLOGICAL_PROCESS	22	0.272313	1.49654	0.0803213	0.188504	1	2407	tags=55%, list=27%, signal=75%
[TOP, DETAILS]	GO:0006888	endoplasmic reticulum to Golgi vesicle-mediated transport	BIOLOGICAL_PROCESS	26	0.243675	1.49207	0.0575816	0.191587	1	1583	tags=42%, list=18%, signal=51%
[TOP, DETAILS]	GO:0055082	cellular chemical homeostasis	BIOLOGICAL_PROCESS	49	0.184297	1.48658	0.0809129	0.195506	1	3233	tags=55%, list=37%, signal=87%
[TOP, DETAILS]	GO:0006986	response to unfolded protein	BIOLOGICAL_PROCESS	15	0.321039	1.48627	0.0766129	0.195083	1	2457	tags=60%, list=28%, signal=83%
[TOP, DETAILS]	GO:0030001	metal ion transport	BIOLOGICAL_PROCESS	73	0.148712	1.48492	0.0868687	0.195674	1	750	tags=23%, list=9%, signal=25%
[TOP, DETAILS]	GO:0015103	inorganic anion transmembrane transporter activity	MOLECULAR_FUNCTION	20	0.284283	1.48363	0.0707635	0.196152	1	1462	tags=45%, list=17%, signal=54%
[TOP, DETAILS]	GO:0042277	peptide binding	MOLECULAR_FUNCTION	28	0.231837	1.48345	0.0796117	0.195523	1	3620	tags=64%, list=41%, signal=109%
[TOP, DETAILS]	GO:0016469	proton-transporting two-sector ATPase complex	CELLULAR_COMPONENT	32	0.217252	1.48115	0.0631579	0.196705	1	1668	tags=41%, list=19%, signal=50%
[TOP, DETAILS]	GO:0104004	cellular response to environmental stimulus	BIOLOGICAL_PROCESS	89	0.132166	1.48035	0.0830116	0.196657	1	2208	tags=38%, list=25%, signal=50%
[TOP, DETAILS]	GO:0080135	regulation of cellular response to stress	BIOLOGICAL_PROCESS	29	0.230584	1.47827	0.0597938	0.197696	1	4346	tags=72%, list=49%, signal=143%
[TOP, DETAILS]	GO:0009694	jasmonic acid metabolic process	BIOLOGICAL_PROCESS	18	0.284691	1.47795	0.0843373	0.197233	1	1409	tags=44%, list=16%, signal=53%
[TOP, DETAILS]	GO:0012506	vesicle membrane	CELLULAR_COMPONENT	34	0.209858	1.47704	0.0722656	0.197291	1	6696	tags=97%, list=76%, signal=405%
[TOP, DETAILS]	GO:0055076	transition metal ion homeostasis	BIOLOGICAL_PROCESS	25	0.244575	1.47377	0.0831643	0.199274	1	4186	tags=72%, list=48%, signal=137%
[TOP, DETAILS]	GO:0016052	carbohydrate catabolic process	BIOLOGICAL_PROCESS	54	0.17112	1.47362	0.0670498	0.198719	1	2249	tags=43%, list=26%, signal=57%
[TOP, DETAILS]	GO:0033993	response to lipid	BIOLOGICAL_PROCESS	240	0.0821234	1.47359	0.0920245	0.198036	1	2008	tags=31%, list=23%, signal=39%
[TOP, DETAILS]	GO:0071826	ribonucleoprotein complex subunit organization	BIOLOGICAL_PROCESS	74	0.146811	1.47294	0.0924731	0.197953	1	3710	tags=57%, list=42%, signal=97%
[TOP, DETAILS]	GO:0004601	peroxidase activity	MOLECULAR_FUNCTION	39	0.198272	1.47239	0.0764706	0.197736	1	518	tags=26%, list=6%, signal=27%
[TOP, DETAILS]	GO:0098771	inorganic ion homeostasis	BIOLOGICAL_PROCESS	54	0.170332	1.47198	0.0621469	0.197338	1	3233	tags=54%, list=37%, signal=84%
[TOP, DETAILS]	GO:0065004	protein-DNA complex assembly	BIOLOGICAL_PROCESS	21	0.270104	1.46737	0.098646	0.200595	1	1817	tags=48%, list=21%, signal=60%
[TOP, DETAILS]	GO:0042744	hydrogen peroxide catabolic process	BIOLOGICAL_PROCESS	22	0.259814	1.46421	0.0930693	0.202615	1	518	tags=32%, list=6%, signal=34%
[TOP, DETAILS]	GO:0030246	carbohydrate binding	MOLECULAR_FUNCTION	76	0.142911	1.46393	0.0885827	0.202179	1	1993	tags=37%, list=23%, signal=47%
[TOP, DETAILS]	GO:0042401	cellular biogenic amine biosynthetic process	BIOLOGICAL_PROCESS	18	0.289426	1.46079	0.0730223	0.204294	1	1856	tags=50%, list=21%, signal=63%
[TOP, DETAILS]	GO:0071229	cellular response to acid chemical	BIOLOGICAL_PROCESS	173	0.0944742	1.456	0.0824742	0.207878	1	1167	tags=23%, list=13%, signal=25%
[TOP, DETAILS]	GO:0015291	secondary active transmembrane transporter activity	MOLECULAR_FUNCTION	72	0.145778	1.45567	0.0792683	0.20747	1	1781	tags=35%, list=20%, signal=43%
[TOP, DETAILS]	GO:0052689	carboxylic ester hydrolase activity	MOLECULAR_FUNCTION	47	0.182718	1.4537	0.0879346	0.20867	1	2330	tags=45%, list=26%, signal=60%
[TOP, DETAILS]	GO:0071214	cellular response to abiotic stimulus	BIOLOGICAL_PROCESS	89	0.132166	1.45087	0.0847784	0.210309	1	2208	tags=38%, list=25%, signal=50%
[TOP, DETAILS]	GO:1902600	proton transmembrane transport	BIOLOGICAL_PROCESS	66	0.151248	1.4508	0.0873786	0.209681	1	1477	tags=32%, list=17%, signal=38%
[TOP, DETAILS]	GO:0097525	spliceosomal snRNP complex	CELLULAR_COMPONENT	25	0.239101	1.45033	0.0873181	0.209405	1	4234	tags=72%, list=48%, signal=138%
[TOP, DETAILS]	GO:0030532	small nuclear ribonucleoprotein complex	CELLULAR_COMPONENT	25	0.239101	1.44714	0.0805501	0.21161	1	4234	tags=72%, list=48%, signal=138%
[TOP, DETAILS]	GO:0051726	regulation of cell cycle	BIOLOGICAL_PROCESS	41	0.190106	1.44585	0.091858	0.212201	1	7129	tags=100%, list=81%, signal=526%
[TOP, DETAILS]	GO:0034605	cellular response to heat	BIOLOGICAL_PROCESS	23	0.252284	1.44486	0.104208	0.212441	1	845	tags=35%, list=10%, signal=38%
[TOP, DETAILS]	GO:0009967	positive regulation of signal transduction	BIOLOGICAL_PROCESS	30	0.220394	1.44191	0.0982318	0.214207	1	3637	tags=63%, list=41%, signal=108%
[TOP, DETAILS]	GO:0005788	endoplasmic reticulum lumen	CELLULAR_COMPONENT	15	0.309959	1.44138	0.0970874	0.213954	1	1968	tags=53%, list=22%, signal=69%
[TOP, DETAILS]	GO:0030135	coated vesicle	CELLULAR_COMPONENT	39	0.192192	1.44004	0.0809249	0.214513	1	4630	tags=72%, list=53%, signal=151%
[TOP, DETAILS]	GO:0016604	nuclear body	CELLULAR_COMPONENT	37	0.200677	1.43842	0.0967742	0.215307	1	6798	tags=97%, list=77%, signal=427%
[TOP, DETAILS]	GO:0050801	ion homeostasis	BIOLOGICAL_PROCESS	67	0.149178	1.43643	0.078629	0.216416	1	3291	tags=52%, list=37%, signal=83%
[TOP, DETAILS]	GO:0006357	regulation of transcription by RNA polymerase II	BIOLOGICAL_PROCESS	77	0.139512	1.43524	0.100806	0.216906	1	6549	tags=88%, list=74%, signal=343%
[TOP, DETAILS]	GO:0009309	amine biosynthetic process	BIOLOGICAL_PROCESS	18	0.289426	1.4351	0.0814196	0.216337	1	1856	tags=50%, list=21%, signal=63%
[TOP, DETAILS]	GO:0006066	alcohol metabolic process	BIOLOGICAL_PROCESS	39	0.192951	1.43209	0.0854701	0.218474	1	2143	tags=44%, list=24%, signal=57%
[TOP, DETAILS]	GO:0008047	enzyme activator activity	MOLECULAR_FUNCTION	45	0.182497	1.4303	0.105691	0.219393	1	4265	tags=67%, list=48%, signal=129%
[TOP, DETAILS]	GO:0005507	copper ion binding	MOLECULAR_FUNCTION	65	0.150353	1.42691	0.0953307	0.221772	1	1663	tags=34%, list=19%, signal=41%
[TOP, DETAILS]	GO:0042737	drug catabolic process	BIOLOGICAL_PROCESS	55	0.160179	1.42661	0.0977597	0.221338	1	358	tags=20%, list=4%, signal=21%
[TOP, DETAILS]	GO:0051130	positive regulation of cellular component organization	BIOLOGICAL_PROCESS	22	0.252311	1.42376	0.0871287	0.223235	1	6180	tags=95%, list=70%, signal=320%
[TOP, DETAILS]	GO:0048366	leaf development	BIOLOGICAL_PROCESS	109	0.115953	1.42364	0.102823	0.22267	1	3752	tags=54%, list=43%, signal=93%
[TOP, DETAILS]	GO:0022618	ribonucleoprotein complex assembly	BIOLOGICAL_PROCESS	73	0.140821	1.41809	0.101727	0.227138	1	3710	tags=56%, list=42%, signal=96%
[TOP, DETAILS]	GO:0001666	response to hypoxia	BIOLOGICAL_PROCESS	15	0.306238	1.41623	0.104294	0.228197	1	4932	tags=87%, list=56%, signal=197%
[TOP, DETAILS]	GO:0010647	positive regulation of cell communication	BIOLOGICAL_PROCESS	30	0.220394	1.40749	0.107004	0.235722	1	3637	tags=63%, list=41%, signal=108%
[TOP, DETAILS]	GO:0030117	membrane coat	CELLULAR_COMPONENT	21	0.251453	1.3964	0.109804	0.246011	1	6587	tags=100%, list=75%, signal=398%
[TOP, DETAILS]	GO:0015698	inorganic anion transport	BIOLOGICAL_PROCESS	23	0.244278	1.39311	0.0926641	0.248407	1	3974	tags=70%, list=45%, signal=127%
