# Supplementary material for: Transcriptome datasets of β-Aminobutyric acid (BABA)-primed mono- and dicotyledonous plants, Hordeum vulgare and Arabidopsis thaliana
Source: Data Brief. 2022 Feb 22;41:107983. doi: 10.1016/j.dib.2022.107983 (PMC8891957; doi:10.1016/j.dib.2022.107983)
Supplement: Supplementary file 4 [file mmc4.xlsx]

## Sheet: Work1
Tags	GO ID	GO Name	GO Category	Size	ES	NES	Nominal p-val	FDR q-val	FWER p-val	Rank at Max	Leading Edge
[BOTTOM, DETAILS]	GO:0009536	plastid	CELLULAR_COMPONENT	142	-0.518679	-6.94036	0	0	0	356	tags=64%, list=15%, signal=71%
[BOTTOM, DETAILS]	GO:0009507	chloroplast	CELLULAR_COMPONENT	128	-0.540381	-6.93517	0	0	0	373	tags=67%, list=16%, signal=76%
[BOTTOM, DETAILS]	GO:0015979	photosynthesis	BIOLOGICAL_PROCESS	60	-0.70593	-6.42359	0	0	0	260	tags=80%, list=11%, signal=88%
[BOTTOM, DETAILS]	GO:0009579	thylakoid	CELLULAR_COMPONENT	59	-0.680315	-6.00138	0	0	0	348	tags=81%, list=15%, signal=93%
[BOTTOM, DETAILS]	GO:0034357	photosynthetic membrane	CELLULAR_COMPONENT	51	-0.687067	-5.72842	0	0	0	260	tags=78%, list=11%, signal=86%
[BOTTOM, DETAILS]	GO:0042651	thylakoid membrane	CELLULAR_COMPONENT	46	-0.705987	-5.57818	0	0	0	260	tags=80%, list=11%, signal=89%
[BOTTOM, DETAILS]	GO:0110165	cellular anatomical entity	CELLULAR_COMPONENT	494	-0.23783	-5.57188	0	0	0	326	tags=33%, list=14%, signal=30%
[BOTTOM, DETAILS]	GO:0009534	chloroplast thylakoid	CELLULAR_COMPONENT	42	-0.716202	-5.56075	0	0	0	246	tags=81%, list=11%, signal=89%
[BOTTOM, DETAILS]	GO:0005575	cellular_component	CELLULAR_COMPONENT	495	-0.237118	-5.51954	0	0	0	326	tags=33%, list=14%, signal=30%
[BOTTOM, DETAILS]	GO:0009526	plastid envelope	CELLULAR_COMPONENT	47	-0.697695	-5.51467	0	0	0	289	tags=81%, list=13%, signal=91%
[BOTTOM, DETAILS]	GO:0031976	plastid thylakoid	CELLULAR_COMPONENT	42	-0.716202	-5.39272	0	0	0	246	tags=81%, list=11%, signal=89%
[BOTTOM, DETAILS]	GO:0042170	plastid membrane	CELLULAR_COMPONENT	40	-0.712318	-5.30918	0	0	0	289	tags=83%, list=13%, signal=93%
[BOTTOM, DETAILS]	GO:0005737	cytoplasm	CELLULAR_COMPONENT	332	-0.261561	-5.22386	0	0	0	304	tags=36%, list=13%, signal=35%
[BOTTOM, DETAILS]	GO:0008150	biological_process	BIOLOGICAL_PROCESS	495	-0.223675	-5.16167	0	0	0	341	tags=32%, list=15%, signal=30%
[BOTTOM, DETAILS]	GO:0009535	chloroplast thylakoid membrane	CELLULAR_COMPONENT	37	-0.71593	-5.10537	0	0	0	246	tags=81%, list=11%, signal=89%
[BOTTOM, DETAILS]	GO:0005622	intracellular anatomical structure	CELLULAR_COMPONENT	385	-0.24535	-5.03916	0	0	0	326	tags=35%, list=14%, signal=34%
[BOTTOM, DETAILS]	GO:0055035	plastid thylakoid membrane	CELLULAR_COMPONENT	37	-0.71593	-5.03888	0	0	0	246	tags=81%, list=11%, signal=89%
[BOTTOM, DETAILS]	GO:0008152	metabolic process	BIOLOGICAL_PROCESS	409	-0.233729	-5.03257	0	0	0	341	tags=34%, list=15%, signal=33%
[BOTTOM, DETAILS]	GO:0044237	cellular metabolic process	BIOLOGICAL_PROCESS	378	-0.234824	-4.9609	0	0	0	341	tags=34%, list=15%, signal=34%
[BOTTOM, DETAILS]	GO:0043231	intracellular membrane-bounded organelle	CELLULAR_COMPONENT	271	-0.270822	-4.92645	0	0	0	326	tags=38%, list=14%, signal=39%
[BOTTOM, DETAILS]	GO:0009987	cellular process	BIOLOGICAL_PROCESS	444	-0.225246	-4.91296	0	0	0	324	tags=32%, list=14%, signal=30%
[BOTTOM, DETAILS]	GO:0043227	membrane-bounded organelle	CELLULAR_COMPONENT	272	-0.269371	-4.898	0	0	0	326	tags=38%, list=14%, signal=39%
[BOTTOM, DETAILS]	GO:0009521	photosystem	CELLULAR_COMPONENT	30	-0.736442	-4.88747	0	0	0	323	tags=87%, list=14%, signal=99%
[BOTTOM, DETAILS]	GO:0031984	organelle subcompartment	CELLULAR_COMPONENT	51	-0.580147	-4.87202	0	0	0	275	tags=69%, list=12%, signal=76%
[BOTTOM, DETAILS]	GO:0043226	organelle	CELLULAR_COMPONENT	326	-0.250113	-4.85456	0	0	0	326	tags=36%, list=14%, signal=36%
[BOTTOM, DETAILS]	GO:0043229	intracellular organelle	CELLULAR_COMPONENT	326	-0.250113	-4.84037	0	0	0	326	tags=36%, list=14%, signal=36%
[BOTTOM, DETAILS]	GO:0031975	envelope	CELLULAR_COMPONENT	63	-0.507887	-4.79128	0	0	0	289	tags=62%, list=13%, signal=69%
[BOTTOM, DETAILS]	GO:0031967	organelle envelope	CELLULAR_COMPONENT	63	-0.507887	-4.71741	0	0	0	289	tags=62%, list=13%, signal=69%
[BOTTOM, DETAILS]	GO:0009523	photosystem II	CELLULAR_COMPONENT	26	-0.753302	-4.57697	0	0	0	323	tags=88%, list=14%, signal=102%
[BOTTOM, DETAILS]	GO:0019684	photosynthesis, light reaction	BIOLOGICAL_PROCESS	27	-0.732653	-4.49775	0	0	0	210	tags=81%, list=9%, signal=89%
[BOTTOM, DETAILS]	GO:0005488	binding	MOLECULAR_FUNCTION	350	-0.218699	-4.40532	0	0	0	324	tags=33%, list=14%, signal=32%
[BOTTOM, DETAILS]	GO:0006091	generation of precursor metabolites and energy	BIOLOGICAL_PROCESS	60	-0.467313	-4.28737	0	0	0	373	tags=62%, list=16%, signal=72%
[BOTTOM, DETAILS]	GO:0009522	photosystem I	CELLULAR_COMPONENT	16	-0.82559	-3.96682	0	0	0	128	tags=88%, list=6%, signal=92%
[BOTTOM, DETAILS]	GO:0016020	membrane	CELLULAR_COMPONENT	238	-0.228628	-3.87937	0	0	0	303	tags=34%, list=13%, signal=35%
[BOTTOM, DETAILS]	GO:0071704	organic substance metabolic process	BIOLOGICAL_PROCESS	353	-0.19032	-3.85876	0	0	0	341	tags=31%, list=15%, signal=31%
[BOTTOM, DETAILS]	GO:0009765	photosynthesis, light harvesting	BIOLOGICAL_PROCESS	16	-0.792332	-3.80361	0	0	0	348	tags=94%, list=15%, signal=110%
[BOTTOM, DETAILS]	GO:0098796	membrane protein complex	CELLULAR_COMPONENT	60	-0.397905	-3.48898	0	0	0	260	tags=50%, list=11%, signal=55%
[BOTTOM, DETAILS]	GO:0044238	primary metabolic process	BIOLOGICAL_PROCESS	309	-0.182161	-3.4826	0	0	0	316	tags=29%, list=14%, signal=30%
[BOTTOM, DETAILS]	GO:0031090	organelle membrane	CELLULAR_COMPONENT	74	-0.359469	-3.47987	0	0	0	289	tags=47%, list=13%, signal=52%
[BOTTOM, DETAILS]	GO:0003824	catalytic activity	MOLECULAR_FUNCTION	334	-0.172433	-3.30675	0	0	0	351	tags=30%, list=15%, signal=30%
[BOTTOM, DETAILS]	GO:1901576	organic substance biosynthetic process	BIOLOGICAL_PROCESS	183	-0.216316	-3.27757	0	0	0	373	tags=36%, list=16%, signal=40%
[BOTTOM, DETAILS]	GO:0032991	protein-containing complex	CELLULAR_COMPONENT	135	-0.243471	-3.24944	0	0	0	292	tags=36%, list=13%, signal=38%
[BOTTOM, DETAILS]	GO:0046872	metal ion binding	MOLECULAR_FUNCTION	144	-0.233287	-3.24873	0	0	0	265	tags=33%, list=12%, signal=35%
[BOTTOM, DETAILS]	GO:0009058	biosynthetic process	BIOLOGICAL_PROCESS	185	-0.212281	-3.23349	0	0	0	373	tags=36%, list=16%, signal=39%
[BOTTOM, DETAILS]	GO:0043167	ion binding	MOLECULAR_FUNCTION	219	-0.198713	-3.23005	0	0	0	323	tags=32%, list=14%, signal=34%
[BOTTOM, DETAILS]	GO:1901363	heterocyclic compound binding	MOLECULAR_FUNCTION	221	-0.194062	-3.22977	0	0	0	316	tags=31%, list=14%, signal=33%
[TOP, DETAILS]	GO:0016053	organic acid biosynthetic process	BIOLOGICAL_PROCESS	22	0.547527	3.18671	0	0	0	425	tags=73%, list=18%, signal=88%
[BOTTOM, DETAILS]	GO:0097159	organic cyclic compound binding	MOLECULAR_FUNCTION	222	-0.192598	-3.18007	0	0	0	316	tags=31%, list=14%, signal=33%
[BOTTOM, DETAILS]	GO:1901564	organonitrogen compound metabolic process	BIOLOGICAL_PROCESS	240	-0.188223	-3.17475	0	0	0	294	tags=30%, list=13%, signal=30%
[BOTTOM, DETAILS]	GO:0046906	tetrapyrrole binding	MOLECULAR_FUNCTION	29	-0.485064	-3.11497	0	0	0	248	tags=59%, list=11%, signal=65%
[TOP, DETAILS]	GO:0046394	carboxylic acid biosynthetic process	BIOLOGICAL_PROCESS	22	0.547527	3.09456	0	0	0	425	tags=73%, list=18%, signal=88%
[BOTTOM, DETAILS]	GO:0043169	cation binding	MOLECULAR_FUNCTION	146	-0.228628	-3.03116	0	0	0	265	tags=33%, list=12%, signal=35%
[BOTTOM]	GO:0006807	nitrogen compound metabolic process	BIOLOGICAL_PROCESS	279	-0.164712	-3.00257	0	0	0	361	tags=30%, list=16%, signal=31%
[TOP, DETAILS]	GO:0043603	cellular amide metabolic process	BIOLOGICAL_PROCESS	92	0.270707	2.98285	0	0	0	577	tags=51%, list=25%, signal=65%
[BOTTOM]	GO:0005975	carbohydrate metabolic process	BIOLOGICAL_PROCESS	46	-0.36708	-2.97097	0	1.95385e-05	0.001	324	tags=50%, list=14%, signal=57%
[BOTTOM]	GO:0016051	carbohydrate biosynthetic process	BIOLOGICAL_PROCESS	16	-0.618824	-2.96238	0	1.91698e-05	0.001	313	tags=75%, list=14%, signal=86%
[BOTTOM]	GO:0044267	cellular protein metabolic process	BIOLOGICAL_PROCESS	152	-0.205749	-2.91961	0	1.88148e-05	0.001	316	tags=33%, list=14%, signal=36%
[BOTTOM]	GO:0044271	cellular nitrogen compound biosynthetic process	BIOLOGICAL_PROCESS	127	-0.226237	-2.90211	0	3.63727e-05	0.002	361	tags=37%, list=16%, signal=41%
[BOTTOM]	GO:0031224	intrinsic component of membrane	CELLULAR_COMPONENT	178	-0.192753	-2.8871	0	3.57231e-05	0.002	303	tags=31%, list=13%, signal=33%
[BOTTOM]	GO:1901566	organonitrogen compound biosynthetic process	BIOLOGICAL_PROCESS	122	-0.226716	-2.8822	0	3.50964e-05	0.002	356	tags=37%, list=15%, signal=41%
[BOTTOM]	GO:0019538	protein metabolic process	BIOLOGICAL_PROCESS	164	-0.200684	-2.86867	0	3.44913e-05	0.002	316	tags=32%, list=14%, signal=35%
[BOTTOM]	GO:0016021	integral component of membrane	CELLULAR_COMPONENT	178	-0.192753	-2.84874	0	4.93926e-05	0.003	303	tags=31%, list=13%, signal=33%
[TOP, DETAILS]	GO:0043228	non-membrane-bounded organelle	CELLULAR_COMPONENT	89	0.260361	2.83599	0	0	0	587	tags=51%, list=25%, signal=65%
[TOP, DETAILS]	GO:0006518	peptide metabolic process	BIOLOGICAL_PROCESS	90	0.259151	2.82859	0	0	0	577	tags=50%, list=25%, signal=64%
[TOP, DETAILS]	GO:0044249	cellular biosynthetic process	BIOLOGICAL_PROCESS	171	0.193408	2.80294	0	0	0	489	tags=39%, list=21%, signal=46%
[BOTTOM]	GO:0043170	macromolecule metabolic process	BIOLOGICAL_PROCESS	213	-0.170027	-2.80055	0	4.85694e-05	0.003	316	tags=29%, list=14%, signal=31%
[BOTTOM]	GO:0009416	response to light stimulus	BIOLOGICAL_PROCESS	22	-0.49183	-2.78342	0	6.20332e-05	0.004	240	tags=59%, list=10%, signal=65%
[TOP, DETAILS]	GO:0043232	intracellular non-membrane-bounded organelle	CELLULAR_COMPONENT	89	0.260361	2.77206	0	0.000142857	0.001	587	tags=51%, list=25%, signal=65%
[TOP, DETAILS]	GO:0043043	peptide biosynthetic process	BIOLOGICAL_PROCESS	79	0.264423	2.7459	0	0.000125	0.001	577	tags=51%, list=25%, signal=65%
[TOP, DETAILS]	GO:0022626	cytosolic ribosome	CELLULAR_COMPONENT	35	0.386949	2.74332	0	0.000111111	0.001	898	tags=77%, list=39%, signal=125%
[TOP, DETAILS]	GO:0034645	cellular macromolecule biosynthetic process	BIOLOGICAL_PROCESS	83	0.264583	2.73758	0	0.0001	0.001	577	tags=51%, list=25%, signal=65%
[BOTTOM]	GO:0009314	response to radiation	BIOLOGICAL_PROCESS	22	-0.49183	-2.73022	0	9.09617e-05	0.006	240	tags=59%, list=10%, signal=65%
[TOP, DETAILS]	GO:0006412	translation	BIOLOGICAL_PROCESS	79	0.264423	2.72841	0	9.09091e-05	0.001	577	tags=51%, list=25%, signal=65%
[BOTTOM]	GO:0044260	cellular macromolecule metabolic process	BIOLOGICAL_PROCESS	168	-0.186339	-2.70798	0	8.95179e-05	0.006	316	tags=31%, list=14%, signal=33%
[TOP, DETAILS]	GO:0043604	amide biosynthetic process	BIOLOGICAL_PROCESS	79	0.264423	2.70208	0	0.00034373	0.004	577	tags=51%, list=25%, signal=65%
[BOTTOM]	GO:0016491	oxidoreductase activity	MOLECULAR_FUNCTION	120	-0.211677	-2.68046	0.00193424	0.000101804	0.007	249	tags=31%, list=11%, signal=33%
[TOP, DETAILS]	GO:0006950	response to stress	BIOLOGICAL_PROCESS	72	0.27093	2.66193	0	0.000398142	0.005	674	tags=56%, list=29%, signal=76%
[TOP, DETAILS]	GO:0005829	cytosol	CELLULAR_COMPONENT	78	0.254958	2.57616	0	0.00106457	0.014	908	tags=64%, list=39%, signal=102%
[BOTTOM]	GO:0009628	response to abiotic stimulus	BIOLOGICAL_PROCESS	48	-0.319549	-2.57066	0	0.000188065	0.013	240	tags=42%, list=10%, signal=46%
[BOTTOM]	GO:0003729	mRNA binding	MOLECULAR_FUNCTION	26	-0.427604	-2.56926	0	0.000185215	0.013	356	tags=58%, list=15%, signal=67%
[BOTTOM]	GO:0003723	RNA binding	MOLECULAR_FUNCTION	75	-0.25529	-2.54659	0	0.000182451	0.013	292	tags=37%, list=13%, signal=41%
[TOP, DETAILS]	GO:0006952	defense response	BIOLOGICAL_PROCESS	17	0.508569	2.54623	0	0.001203	0.017	733	tags=82%, list=32%, signal=120%
[TOP, DETAILS]	GO:0009059	macromolecule biosynthetic process	BIOLOGICAL_PROCESS	102	0.219076	2.50739	0	0.00164294	0.025	578	tags=46%, list=25%, signal=59%
[BOTTOM]	GO:0034641	cellular nitrogen compound metabolic process	BIOLOGICAL_PROCESS	177	-0.167273	-2.49165	0	0.000354207	0.026	361	tags=31%, list=16%, signal=34%
[BOTTOM]	GO:0050896	response to stimulus	BIOLOGICAL_PROCESS	108	-0.208061	-2.4911	0.00199601	0.000349073	0.026	248	tags=31%, list=11%, signal=33%
[BOTTOM]	GO:0003676	nucleic acid binding	MOLECULAR_FUNCTION	103	-0.213279	-2.48199	0	0.000356429	0.027	292	tags=33%, list=13%, signal=36%
[TOP, DETAILS]	GO:0044255	cellular lipid metabolic process	BIOLOGICAL_PROCESS	16	0.51514	2.47951	0	0.00172598	0.028	836	tags=88%, list=36%, signal=136%
[BOTTOM]	GO:0006796	phosphate-containing compound metabolic process	BIOLOGICAL_PROCESS	62	-0.263556	-2.47419	0	0.000364277	0.028	339	tags=40%, list=15%, signal=46%
[TOP, DETAILS]	GO:0005634	nucleus	CELLULAR_COMPONENT	57	0.28556	2.47325	0	0.00169513	0.029	1297	tags=84%, list=56%, signal=188%
[TOP, DETAILS]	GO:0006082	organic acid metabolic process	BIOLOGICAL_PROCESS	54	0.281236	2.4088	0	0.00222231	0.039	518	tags=50%, list=22%, signal=63%
[TOP, DETAILS]	GO:0010467	gene expression	BIOLOGICAL_PROCESS	114	0.196934	2.40229	0	0.00226836	0.042	578	tags=44%, list=25%, signal=56%
[BOTTOM]	GO:1901135	carbohydrate derivative metabolic process	BIOLOGICAL_PROCESS	32	-0.351649	-2.38877	0	0.000708233	0.051	138	tags=41%, list=6%, signal=43%
[TOP, DETAILS]	GO:0006629	lipid metabolic process	BIOLOGICAL_PROCESS	25	0.400913	2.38732	0.00193798	0.00241706	0.046	836	tags=76%, list=36%, signal=118%
[TOP, DETAILS]	GO:0005198	structural molecule activity	MOLECULAR_FUNCTION	68	0.252125	2.3798	0	0.0024028	0.048	587	tags=50%, list=25%, signal=65%
[BOTTOM]	GO:0006793	phosphorus metabolic process	BIOLOGICAL_PROCESS	63	-0.257292	-2.37495	0.00194932	0.000751788	0.055	302	tags=38%, list=13%, signal=43%
[TOP, DETAILS]	GO:0006790	sulfur compound metabolic process	BIOLOGICAL_PROCESS	25	0.391484	2.3495	0	0.00304761	0.063	489	tags=60%, list=21%, signal=75%
[TOP, DETAILS]	GO:0005840	ribosome	CELLULAR_COMPONENT	72	0.23824	2.34885	0	0.00292063	0.063	587	tags=49%, list=25%, signal=63%
[TOP, DETAILS]	GO:0044283	small molecule biosynthetic process	BIOLOGICAL_PROCESS	35	0.337125	2.34365	0	0.00288888	0.065	353	tags=49%, list=15%, signal=56%
[BOTTOM]	GO:0009532	plastid stroma	CELLULAR_COMPONENT	18	-0.453124	-2.33774	0	0.000958357	0.071	373	tags=61%, list=16%, signal=72%
[TOP, DETAILS]	GO:0043436	oxoacid metabolic process	BIOLOGICAL_PROCESS	53	0.273677	2.33204	0.00194932	0.00302153	0.071	513	tags=49%, list=22%, signal=62%
[TOP, DETAILS]	GO:0010035	response to inorganic substance	BIOLOGICAL_PROCESS	17	0.4675	2.29867	0	0.00345009	0.083	285	tags=59%, list=12%, signal=67%
[TOP, DETAILS]	GO:0042221	response to chemical	BIOLOGICAL_PROCESS	48	0.289385	2.29476	0	0.00344068	0.086	354	tags=44%, list=15%, signal=51%
[TOP, DETAILS]	GO:0003735	structural constituent of ribosome	MOLECULAR_FUNCTION	65	0.243872	2.28639	0	0.0035791	0.092	587	tags=49%, list=25%, signal=64%
[TOP, DETAILS]	GO:0043168	anion binding	MOLECULAR_FUNCTION	93	0.202282	2.25067	0.00182149	0.0045999	0.12	1013	tags=63%, list=44%, signal=109%
[BOTTOM]	GO:0009570	chloroplast stroma	CELLULAR_COMPONENT	16	-0.466714	-2.23736	0.00203666	0.00183729	0.131	373	tags=63%, list=16%, signal=74%
[TOP, DETAILS]	GO:1901700	response to oxygen-containing compound	BIOLOGICAL_PROCESS	23	0.391476	2.22584	0.00378072	0.00548287	0.144	308	tags=52%, list=13%, signal=60%
[BOTTOM]	GO:0019637	organophosphate metabolic process	BIOLOGICAL_PROCESS	38	-0.305647	-2.22134	0.00398406	0.00194768	0.14	339	tags=45%, list=15%, signal=52%
[TOP, DETAILS]	GO:0019752	carboxylic acid metabolic process	BIOLOGICAL_PROCESS	52	0.263532	2.20404	0.00203252	0.00610811	0.168	513	tags=48%, list=22%, signal=60%
[TOP, DETAILS]	GO:0008610	lipid biosynthetic process	BIOLOGICAL_PROCESS	18	0.417603	2.16087	0.00196464	0.00808375	0.22	836	tags=78%, list=36%, signal=121%
[TOP, DETAILS]	GO:0036094	small molecule binding	MOLECULAR_FUNCTION	101	0.187049	2.13656	0.004158	0.0092737	0.253	522	tags=41%, list=23%, signal=50%
[TOP, DETAILS]	GO:0032787	monocarboxylic acid metabolic process	BIOLOGICAL_PROCESS	22	0.380774	2.13636	0.00390625	0.00900873	0.253	596	tags=64%, list=26%, signal=85%
[TOP, DETAILS]	GO:1990904	ribonucleoprotein complex	CELLULAR_COMPONENT	45	0.259148	2.10039	0.00390625	0.0113413	0.319	898	tags=64%, list=39%, signal=104%
[TOP, DETAILS]	GO:0065008	regulation of biological quality	BIOLOGICAL_PROCESS	20	0.384428	2.09523	0.00761905	0.0112641	0.326	388	tags=55%, list=17%, signal=66%
[TOP, DETAILS]	GO:0044391	ribosomal subunit	CELLULAR_COMPONENT	41	0.273037	2.06303	0.00606061	0.0138689	0.395	898	tags=66%, list=39%, signal=106%
[BOTTOM]	GO:0018130	heterocycle biosynthetic process	BIOLOGICAL_PROCESS	47	-0.253103	-2.05616	0.00203666	0.0056096	0.375	361	tags=40%, list=16%, signal=47%
[BOTTOM]	GO:0019438	aromatic compound biosynthetic process	BIOLOGICAL_PROCESS	48	-0.244614	-2.05	0.00203252	0.00582326	0.39	361	tags=40%, list=16%, signal=46%
[TOP, DETAILS]	GO:1901565	organonitrogen compound catabolic process	BIOLOGICAL_PROCESS	39	0.275086	2.03323	0.00200401	0.0164259	0.456	1443	tags=90%, list=63%, signal=236%
[BOTTOM]	GO:0022857	transmembrane transporter activity	MOLECULAR_FUNCTION	33	-0.29737	-2.02407	0.00199203	0.00697038	0.451	303	tags=42%, list=13%, signal=48%
[BOTTOM]	GO:0036211	protein modification process	BIOLOGICAL_PROCESS	51	-0.24111	-2.01624	0.00408163	0.00722195	0.468	316	tags=37%, list=14%, signal=42%
[BOTTOM]	GO:0006464	cellular protein modification process	BIOLOGICAL_PROCESS	51	-0.24111	-1.99936	0.00429185	0.00782709	0.503	316	tags=37%, list=14%, signal=42%
[BOTTOM]	GO:0005215	transporter activity	MOLECULAR_FUNCTION	33	-0.29737	-1.99188	0.004	0.00815424	0.52	303	tags=42%, list=13%, signal=48%
[TOP, DETAILS]	GO:0033036	macromolecule localization	BIOLOGICAL_PROCESS	23	0.348188	1.98899	0.00618557	0.0203492	0.542	1408	tags=96%, list=61%, signal=244%
[TOP, DETAILS]	GO:1901605	alpha-amino acid metabolic process	BIOLOGICAL_PROCESS	26	0.325394	1.97526	0.00373832	0.0216373	0.576	321	tags=46%, list=14%, signal=53%
[BOTTOM]	GO:0016829	lyase activity	MOLECULAR_FUNCTION	29	-0.310011	-1.96429	0.00980392	0.00939112	0.577	249	tags=41%, list=11%, signal=46%
[TOP, DETAILS]	GO:0044248	cellular catabolic process	BIOLOGICAL_PROCESS	60	0.215834	1.95887	0.00795229	0.0234312	0.614	628	tags=48%, list=27%, signal=65%
[TOP, DETAILS]	GO:0017111	nucleoside-triphosphatase activity	MOLECULAR_FUNCTION	22	0.354071	1.95568	0.00409836	0.0234236	0.622	1285	tags=91%, list=56%, signal=204%
[TOP, DETAILS]	GO:0065009	regulation of molecular function	BIOLOGICAL_PROCESS	16	0.396699	1.94469	0.0103093	0.0247575	0.651	819	tags=75%, list=36%, signal=116%
[TOP, DETAILS]	GO:0050790	regulation of catalytic activity	BIOLOGICAL_PROCESS	16	0.396699	1.9445	0.00400802	0.0242307	0.651	819	tags=75%, list=36%, signal=116%
[TOP, DETAILS]	GO:1901607	alpha-amino acid biosynthetic process	BIOLOGICAL_PROCESS	15	0.417745	1.93598	0.00198807	0.0247287	0.663	425	tags=60%, list=18%, signal=73%
[TOP, DETAILS]	GO:0008652	cellular amino acid biosynthetic process	BIOLOGICAL_PROCESS	15	0.417745	1.91386	0.0083682	0.0273071	0.704	425	tags=60%, list=18%, signal=73%
[TOP, DETAILS]	GO:1901265	nucleoside phosphate binding	MOLECULAR_FUNCTION	95	0.169365	1.90771	0.00894855	0.0273011	0.71	522	tags=39%, list=23%, signal=48%
[BOTTOM]	GO:0055085	transmembrane transport	BIOLOGICAL_PROCESS	33	-0.272794	-1.90018	0.00817996	0.0137347	0.721	289	tags=39%, list=13%, signal=44%
[TOP, DETAILS]	GO:0022625	cytosolic large ribosomal subunit	CELLULAR_COMPONENT	20	0.36279	1.89974	0.0119522	0.0277277	0.729	898	tags=75%, list=39%, signal=122%
[BOTTOM]	GO:0043412	macromolecule modification	BIOLOGICAL_PROCESS	53	-0.226935	-1.89878	0.00392157	0.0136515	0.725	316	tags=36%, list=14%, signal=41%
[TOP, DETAILS]	GO:0000166	nucleotide binding	MOLECULAR_FUNCTION	95	0.169365	1.89413	0.00772201	0.0282009	0.742	522	tags=39%, list=23%, signal=48%
[BOTTOM]	GO:1901362	organic cyclic compound biosynthetic process	BIOLOGICAL_PROCESS	55	-0.212391	-1.8783	0.0120968	0.0153434	0.772	361	tags=36%, list=16%, signal=42%
[TOP]	GO:0009636	response to toxic substance	BIOLOGICAL_PROCESS	23	0.327384	1.87368	0.00632911	0.0310547	0.779	354	tags=48%, list=15%, signal=56%
[TOP]	GO:0090304	nucleic acid metabolic process	BIOLOGICAL_PROCESS	46	0.228834	1.84882	0.0161616	0.0353375	0.817	1385	tags=83%, list=60%, signal=203%
[BOTTOM]	GO:0070887	cellular response to chemical stimulus	BIOLOGICAL_PROCESS	27	-0.303717	-1.84327	0.011257	0.0184912	0.847	248	tags=41%, list=11%, signal=45%
[BOTTOM]	GO:1990204	oxidoreductase complex	CELLULAR_COMPONENT	18	-0.36302	-1.84308	0.0187266	0.0182907	0.847	323	tags=50%, list=14%, signal=58%
[TOP]	GO:0006508	proteolysis	BIOLOGICAL_PROCESS	44	0.231881	1.83588	0.0160321	0.0367743	0.836	522	tags=45%, list=23%, signal=58%
[TOP]	GO:0006520	cellular amino acid metabolic process	BIOLOGICAL_PROCESS	28	0.292308	1.82839	0.011257	0.0374601	0.844	321	tags=43%, list=14%, signal=49%
[TOP]	GO:0080090	regulation of primary metabolic process	BIOLOGICAL_PROCESS	37	0.253548	1.82831	0.0117188	0.036779	0.844	1354	tags=84%, list=59%, signal=200%
[TOP]	GO:0098662	inorganic cation transmembrane transport	BIOLOGICAL_PROCESS	15	0.392657	1.81521	0.0163599	0.0390796	0.877	943	tags=80%, list=41%, signal=135%
[TOP]	GO:1901575	organic substance catabolic process	BIOLOGICAL_PROCESS	63	0.200099	1.81427	0.0114504	0.038541	0.88	1013	tags=63%, list=44%, signal=110%
[BOTTOM]	GO:0044281	small molecule metabolic process	BIOLOGICAL_PROCESS	89	-0.166002	-1.80698	0.0158416	0.0219016	0.898	151	tags=22%, list=7%, signal=23%
[TOP]	GO:0046907	intracellular transport	BIOLOGICAL_PROCESS	19	0.338349	1.80523	0.0126316	0.0398146	0.891	1408	tags=95%, list=61%, signal=242%
[TOP]	GO:0006979	response to oxidative stress	BIOLOGICAL_PROCESS	20	0.329676	1.80151	0.012959	0.0399693	0.896	513	tags=55%, list=22%, signal=70%
[TOP]	GO:0097367	carbohydrate derivative binding	MOLECULAR_FUNCTION	75	0.18082	1.79877	0.0105932	0.0398342	0.898	1285	tags=73%, list=56%, signal=160%
[TOP]	GO:0044265	cellular macromolecule catabolic process	BIOLOGICAL_PROCESS	26	0.299449	1.79547	0.00967118	0.0397408	0.902	1443	tags=92%, list=63%, signal=244%
[TOP]	GO:0098660	inorganic ion transmembrane transport	BIOLOGICAL_PROCESS	17	0.357444	1.79141	0.0141414	0.0398882	0.909	943	tags=76%, list=41%, signal=129%
[TOP]	GO:0051641	cellular localization	BIOLOGICAL_PROCESS	20	0.341152	1.78272	0.0236686	0.0412229	0.913	1408	tags=95%, list=61%, signal=242%
[TOP]	GO:0016462	pyrophosphatase activity	MOLECULAR_FUNCTION	24	0.305635	1.78112	0.0290135	0.0409573	0.916	358	tags=46%, list=16%, signal=54%
[TOP]	GO:0140657	ATP-dependent activity	MOLECULAR_FUNCTION	19	0.341322	1.77855	0.0190476	0.0409174	0.921	1280	tags=89%, list=56%, signal=200%
[TOP]	GO:0016818	hydrolase activity, acting on acid anhydrides, in phosphorus-containing anhydrides	MOLECULAR_FUNCTION	24	0.305635	1.77108	0.0102669	0.0417704	0.929	358	tags=46%, list=16%, signal=54%
[TOP]	GO:0010033	response to organic substance	BIOLOGICAL_PROCESS	17	0.366039	1.76522	0.0151803	0.0423743	0.935	246	tags=47%, list=11%, signal=52%
[BOTTOM]	GO:0016853	isomerase activity	MOLECULAR_FUNCTION	15	-0.378817	-1.76493	0.0194175	0.0272726	0.948	209	tags=47%, list=9%, signal=51%
[BOTTOM]	GO:0022900	electron transport chain	BIOLOGICAL_PROCESS	21	-0.317558	-1.7596	0.0241449	0.0276168	0.95	373	tags=48%, list=16%, signal=56%
[TOP]	GO:0065007	biological regulation	BIOLOGICAL_PROCESS	81	0.170417	1.75266	0.015873	0.0445887	0.946	388	tags=33%, list=17%, signal=39%
[TOP]	GO:0051649	establishment of localization in cell	BIOLOGICAL_PROCESS	19	0.338349	1.74801	0.0176817	0.0449748	0.95	1408	tags=95%, list=61%, signal=242%
[BOTTOM]	GO:0009117	nucleotide metabolic process	BIOLOGICAL_PROCESS	22	-0.307082	-1.74748	0.0220264	0.0292049	0.959	138	tags=36%, list=6%, signal=38%
[TOP]	GO:0016740	transferase activity	MOLECULAR_FUNCTION	84	0.163399	1.74204	0.0275049	0.045684	0.955	925	tags=56%, list=40%, signal=90%
[TOP]	GO:0032553	ribonucleotide binding	MOLECULAR_FUNCTION	74	0.177016	1.73945	0.0122951	0.0454618	0.955	1285	tags=73%, list=56%, signal=160%
[TOP]	GO:0012505	endomembrane system	CELLULAR_COMPONENT	26	0.284078	1.72802	0.0383065	0.0474019	0.96	1478	tags=92%, list=64%, signal=255%
[TOP]	GO:0032555	purine ribonucleotide binding	MOLECULAR_FUNCTION	70	0.175504	1.72536	0.0200401	0.0475062	0.961	1285	tags=73%, list=56%, signal=160%
[BOTTOM]	GO:0044262	cellular carbohydrate metabolic process	BIOLOGICAL_PROCESS	16	-0.367075	-1.72511	0.0168067	0.0325286	0.971	313	tags=50%, list=14%, signal=57%
[TOP]	GO:0016817	hydrolase activity, acting on acid anhydrides	MOLECULAR_FUNCTION	25	0.287234	1.71504	0.0182927	0.0493511	0.967	358	tags=44%, list=16%, signal=52%
[TOP]	GO:0016787	hydrolase activity	MOLECULAR_FUNCTION	100	0.147081	1.703	0.0300601	0.0517551	0.973	458	tags=34%, list=20%, signal=41%
[BOTTOM]	GO:0009150	purine ribonucleotide metabolic process	BIOLOGICAL_PROCESS	18	-0.331996	-1.69584	0.0292398	0.037302	0.981	138	tags=39%, list=6%, signal=41%
[TOP]	GO:0003677	DNA binding	MOLECULAR_FUNCTION	21	0.315367	1.69043	0.0235756	0.0548765	0.984	1034	tags=76%, list=45%, signal=137%
[BOTTOM]	GO:0046483	heterocycle metabolic process	BIOLOGICAL_PROCESS	91	-0.153185	-1.69004	0.0247423	0.0379502	0.983	143	tags=21%, list=6%, signal=21%
[BOTTOM]	GO:0072521	purine-containing compound metabolic process	BIOLOGICAL_PROCESS	18	-0.331996	-1.6886	0.025	0.037878	0.984	138	tags=39%, list=6%, signal=41%
[TOP]	GO:0009607	response to biotic stimulus	BIOLOGICAL_PROCESS	15	0.350233	1.68172	0.0233918	0.0565769	0.986	733	tags=67%, list=32%, signal=97%
[TOP]	GO:0009057	macromolecule catabolic process	BIOLOGICAL_PROCESS	28	0.269121	1.66678	0.0364372	0.0599952	0.991	1443	tags=89%, list=63%, signal=236%
[TOP]	GO:0009056	catabolic process	BIOLOGICAL_PROCESS	74	0.167576	1.66613	0.0211416	0.0594698	0.991	528	tags=39%, list=23%, signal=49%
[TOP]	GO:0008104	protein localization	BIOLOGICAL_PROCESS	17	0.331815	1.66427	0.0346939	0.0592816	0.991	1408	tags=94%, list=61%, signal=240%
[TOP]	GO:0045184	establishment of protein localization	BIOLOGICAL_PROCESS	17	0.331815	1.65695	0.0323276	0.0608209	0.993	1408	tags=94%, list=61%, signal=240%
[BOTTOM]	GO:0006163	purine nucleotide metabolic process	BIOLOGICAL_PROCESS	18	-0.331996	-1.64696	0.0439122	0.0463628	0.991	138	tags=39%, list=6%, signal=41%
[BOTTOM]	GO:0019693	ribose phosphate metabolic process	BIOLOGICAL_PROCESS	19	-0.311503	-1.64529	0.026971	0.0461736	0.993	138	tags=37%, list=6%, signal=39%
[TOP]	GO:0035639	purine ribonucleoside triphosphate binding	MOLECULAR_FUNCTION	69	0.17137	1.64155	0.0252427	0.0646641	0.993	1285	tags=72%, list=56%, signal=159%
[TOP]	GO:0044419	biological process involved in interspecies interaction between organisms	BIOLOGICAL_PROCESS	15	0.350233	1.6311	0.031068	0.0671816	0.993	733	tags=67%, list=32%, signal=97%
[BOTTOM]	GO:0015318	inorganic molecular entity transmembrane transporter activity	MOLECULAR_FUNCTION	19	-0.309752	-1.62717	0.0323276	0.0500184	0.997	142	tags=37%, list=6%, signal=39%
[TOP]	GO:0015031	protein transport	BIOLOGICAL_PROCESS	17	0.331815	1.62533	0.0424242	0.0684559	0.993	1408	tags=94%, list=61%, signal=240%
[BOTTOM]	GO:0009259	ribonucleotide metabolic process	BIOLOGICAL_PROCESS	19	-0.311503	-1.60847	0.0352251	0.0542936	1	138	tags=37%, list=6%, signal=39%
[TOP]	GO:0098655	cation transmembrane transport	BIOLOGICAL_PROCESS	16	0.342479	1.60354	0.0400802	0.0742046	0.996	943	tags=75%, list=41%, signal=126%
[TOP]	GO:0017076	purine nucleotide binding	MOLECULAR_FUNCTION	71	0.164994	1.59989	0.0380762	0.0745217	0.996	1285	tags=72%, list=56%, signal=157%
[TOP]	GO:0051536	iron-sulfur cluster binding	MOLECULAR_FUNCTION	18	0.305616	1.57598	0.0616016	0.081927	0.998	836	tags=67%, list=36%, signal=104%
[TOP]	GO:0060255	regulation of macromolecule metabolic process	BIOLOGICAL_PROCESS	36	0.220642	1.56487	0.058	0.0853224	0.999	1354	tags=81%, list=59%, signal=192%
[TOP]	GO:0032559	adenyl ribonucleotide binding	MOLECULAR_FUNCTION	58	0.172245	1.55033	0.0764463	0.0901835	1	1280	tags=72%, list=56%, signal=159%
[TOP]	GO:0006812	cation transport	BIOLOGICAL_PROCESS	18	0.314782	1.54943	0.0594262	0.0895707	1	943	tags=72%, list=41%, signal=121%
[BOTTOM]	GO:0006725	cellular aromatic compound metabolic process	BIOLOGICAL_PROCESS	96	-0.133581	-1.53725	0.0740741	0.0745947	1	138	tags=19%, list=6%, signal=19%
[TOP]	GO:0051540	metal cluster binding	MOLECULAR_FUNCTION	18	0.305616	1.53227	0.0601202	0.0957566	1	836	tags=67%, list=36%, signal=104%
[BOTTOM]	GO:0016209	antioxidant activity	MOLECULAR_FUNCTION	17	-0.306778	-1.52947	0.0622568	0.0763835	1	248	tags=41%, list=11%, signal=46%
[BOTTOM]	GO:0016043	cellular component organization	BIOLOGICAL_PROCESS	49	-0.18811	-1.52771	0.0674847	0.0762873	1	235	tags=29%, list=10%, signal=31%
[TOP]	GO:0051171	regulation of nitrogen compound metabolic process	BIOLOGICAL_PROCESS	35	0.214903	1.52523	0.0760234	0.0977141	1	1354	tags=80%, list=59%, signal=191%
[TOP]	GO:0044257	cellular protein catabolic process	BIOLOGICAL_PROCESS	21	0.28031	1.52238	0.0751566	0.0975094	1	1443	tags=90%, list=63%, signal=240%
[BOTTOM]	GO:0098869	cellular oxidant detoxification	BIOLOGICAL_PROCESS	17	-0.306778	-1.5219	0.0546139	0.0775844	1	248	tags=41%, list=11%, signal=46%
[TOP]	GO:0046914	transition metal ion binding	MOLECULAR_FUNCTION	42	0.197921	1.5111	0.0720165	0.101523	1	374	tags=36%, list=16%, signal=42%
[TOP]	GO:0051716	cellular response to stimulus	BIOLOGICAL_PROCESS	43	0.198395	1.5033	0.0700389	0.103869	1	354	tags=35%, list=15%, signal=40%
[TOP]	GO:0051603	proteolysis involved in cellular protein catabolic process	BIOLOGICAL_PROCESS	21	0.28031	1.50287	0.064257	0.102967	1	1443	tags=90%, list=63%, signal=240%
[BOTTOM]	GO:0006753	nucleoside phosphate metabolic process	BIOLOGICAL_PROCESS	22	-0.261189	-1.50006	0.0666667	0.0846817	1	138	tags=32%, list=6%, signal=34%
[TOP]	GO:0030163	protein catabolic process	BIOLOGICAL_PROCESS	21	0.28031	1.49986	0.0584795	0.103155	1	1443	tags=90%, list=63%, signal=240%
[BOTTOM]	GO:0071840	cellular component organization or biogenesis	BIOLOGICAL_PROCESS	55	-0.175307	-1.48304	0.0668016	0.0901717	1	235	tags=27%, list=10%, signal=30%
[TOP]	GO:0005524	ATP binding	MOLECULAR_FUNCTION	57	0.167206	1.47594	0.0820312	0.113267	1	1280	tags=72%, list=56%, signal=158%
[TOP]	GO:0009605	response to external stimulus	BIOLOGICAL_PROCESS	19	0.286547	1.46826	0.0998043	0.116035	1	193	tags=37%, list=8%, signal=40%
[TOP]	GO:0097237	cellular response to toxic substance	BIOLOGICAL_PROCESS	18	0.292584	1.46027	0.0824742	0.118972	1	354	tags=44%, list=15%, signal=52%
[BOTTOM]	GO:1901360	organic cyclic compound metabolic process	BIOLOGICAL_PROCESS	104	-0.126758	-1.45905	0.0793951	0.0991285	1	143	tags=18%, list=6%, signal=19%
[TOP]	GO:1990748	cellular detoxification	BIOLOGICAL_PROCESS	18	0.292584	1.4524	0.0983607	0.12193	1	354	tags=44%, list=15%, signal=52%
[TOP]	GO:0098772	molecular function regulator	MOLECULAR_FUNCTION	15	0.312646	1.44978	0.0972516	0.122104	1	819	tags=67%, list=36%, signal=103%
[TOP]	GO:0034220	ion transmembrane transport	BIOLOGICAL_PROCESS	19	0.276592	1.44899	0.100806	0.121287	1	943	tags=68%, list=41%, signal=115%
[TOP]	GO:0030554	adenyl nucleotide binding	MOLECULAR_FUNCTION	59	0.159725	1.42372	0.0867052	0.133932	1	1280	tags=71%, list=56%, signal=156%
[TOP]	GO:0004175	endopeptidase activity	MOLECULAR_FUNCTION	17	0.286604	1.41907	0.114228	0.13529	1	834	tags=65%, list=36%, signal=101%
[BOTTOM]	GO:0055086	nucleobase-containing small molecule metabolic process	BIOLOGICAL_PROCESS	23	-0.24733	-1.41748	0.0984556	0.116226	1	138	tags=30%, list=6%, signal=32%
[TOP]	GO:0140096	catalytic activity, acting on a protein	MOLECULAR_FUNCTION	56	0.159769	1.40117	0.100746	0.144697	1	1285	tags=71%, list=56%, signal=158%
[TOP]	GO:0015934	large ribosomal subunit	CELLULAR_COMPONENT	26	0.227594	1.39711	0.118677	0.14587	1	898	tags=62%, list=39%, signal=100%
[TOP]	GO:0005515	protein binding	MOLECULAR_FUNCTION	41	0.187337	1.39473	0.113821	0.145903	1	811	tags=54%, list=35%, signal=81%
[BOTTOM]	GO:0005739	mitochondrion	CELLULAR_COMPONENT	45	-0.177729	-1.39113	0.130019	0.12897	1	265	tags=29%, list=12%, signal=32%
[TOP]	GO:0044085	cellular component biogenesis	BIOLOGICAL_PROCESS	36	0.19464	1.38855	0.116935	0.147983	1	1285	tags=75%, list=56%, signal=167%
[TOP]	GO:0071944	cell periphery	CELLULAR_COMPONENT	23	0.242468	1.38755	0.119048	0.147227	1	848	tags=61%, list=37%, signal=95%
[TOP]	GO:0016070	RNA metabolic process	BIOLOGICAL_PROCESS	38	0.190798	1.38469	0.115914	0.147714	1	1385	tags=79%, list=60%, signal=195%
[TOP]	GO:0008233	peptidase activity	MOLECULAR_FUNCTION	29	0.214842	1.38396	0.119192	0.146814	1	384	tags=38%, list=17%, signal=45%
[TOP]	GO:0098754	detoxification	BIOLOGICAL_PROCESS	19	0.269126	1.37939	0.126984	0.148247	1	354	tags=42%, list=15%, signal=49%
[TOP]	GO:0006139	nucleobase-containing compound metabolic process	BIOLOGICAL_PROCESS	70	0.145365	1.37856	0.114919	0.147357	1	1122	tags=63%, list=49%, signal=119%
[TOP]	GO:0009889	regulation of biosynthetic process	BIOLOGICAL_PROCESS	23	0.240122	1.37394	0.115546	0.148677	1	1354	tags=83%, list=59%, signal=198%
[TOP]	GO:0031323	regulation of cellular metabolic process	BIOLOGICAL_PROCESS	42	0.176765	1.36618	0.116142	0.151764	1	1354	tags=76%, list=59%, signal=182%
[TOP]	GO:0009266	response to temperature stimulus	BIOLOGICAL_PROCESS	18	0.266788	1.35571	0.125237	0.156941	1	285	tags=39%, list=12%, signal=44%
[TOP]	GO:0071705	nitrogen compound transport	BIOLOGICAL_PROCESS	21	0.24759	1.35138	0.148305	0.158275	1	1408	tags=86%, list=61%, signal=219%
[TOP]	GO:0051179	localization	BIOLOGICAL_PROCESS	61	0.145684	1.34915	0.125	0.158345	1	805	tags=49%, list=35%, signal=74%
[BOTTOM]	GO:0004497	monooxygenase activity	MOLECULAR_FUNCTION	15	-0.294231	-1.34443	0.145228	0.155332	1	249	tags=40%, list=11%, signal=45%
[TOP]	GO:0051234	establishment of localization	BIOLOGICAL_PROCESS	61	0.145684	1.33171	0.148221	0.168253	1	805	tags=49%, list=35%, signal=74%
[TOP]	GO:0019219	regulation of nucleobase-containing compound metabolic process	BIOLOGICAL_PROCESS	15	0.280128	1.3236	0.135189	0.172566	1	1354	tags=87%, list=59%, signal=209%
[TOP]	GO:0006810	transport	BIOLOGICAL_PROCESS	61	0.145684	1.31909	0.156746	0.174325	1	805	tags=49%, list=35%, signal=74%
[BOTTOM]	GO:0005576	extracellular region	CELLULAR_COMPONENT	18	-0.250596	-1.31599	0.140594	0.172096	1	324	tags=39%, list=14%, signal=45%
[BOTTOM]	GO:0043933	protein-containing complex organization	BIOLOGICAL_PROCESS	26	-0.218101	-1.30719	0.144231	0.176232	1	213	tags=31%, list=9%, signal=34%
[BOTTOM]	GO:0005886	plasma membrane	CELLULAR_COMPONENT	22	-0.234746	-1.30696	0.152083	0.17483	1	303	tags=36%, list=13%, signal=41%
[BOTTOM]	GO:0050789	regulation of biological process	BIOLOGICAL_PROCESS	65	-0.140641	-1.29867	0.148515	0.178641	1	324	tags=28%, list=14%, signal=31%
[BOTTOM]	GO:0046034	ATP metabolic process	BIOLOGICAL_PROCESS	20	-0.242619	-1.29254	0.179884	0.181571	1	138	tags=30%, list=6%, signal=32%
[TOP]	GO:0051252	regulation of RNA metabolic process	BIOLOGICAL_PROCESS	15	0.280128	1.29195	0.177062	0.192246	1	1354	tags=87%, list=59%, signal=209%
[TOP]	GO:0019222	regulation of metabolic process	BIOLOGICAL_PROCESS	44	0.164785	1.29079	0.166023	0.191445	1	1354	tags=75%, list=59%, signal=179%
[TOP]	GO:0019866	organelle inner membrane	CELLULAR_COMPONENT	19	0.24788	1.29007	0.170341	0.190415	1	1251	tags=79%, list=54%, signal=171%
[TOP]	GO:0008270	zinc ion binding	MOLECULAR_FUNCTION	18	0.2531	1.2899	0.178782	0.189008	1	956	tags=67%, list=42%, signal=113%
[BOTTOM]	GO:0016310	phosphorylation	BIOLOGICAL_PROCESS	30	-0.198035	-1.28451	0.155819	0.185674	1	165	tags=27%, list=7%, signal=28%
[TOP]	GO:0031326	regulation of cellular biosynthetic process	BIOLOGICAL_PROCESS	22	0.232035	1.27665	0.173554	0.197269	1	1354	tags=82%, list=59%, signal=197%
[TOP]	GO:0015980	energy derivation by oxidation of organic compounds	BIOLOGICAL_PROCESS	15	0.276836	1.27241	0.192678	0.199059	1	1208	tags=80%, list=52%, signal=167%
[TOP]	GO:0032268	regulation of cellular protein metabolic process	BIOLOGICAL_PROCESS	18	0.241405	1.25049	0.176829	0.214041	1	343	tags=39%, list=15%, signal=45%
[BOTTOM]	GO:0016788	hydrolase activity, acting on ester bonds	MOLECULAR_FUNCTION	20	-0.234297	-1.24568	0.191781	0.213041	1	157	tags=30%, list=7%, signal=32%
[TOP]	GO:0006811	ion transport	BIOLOGICAL_PROCESS	22	0.228648	1.23534	0.207031	0.224784	1	943	tags=64%, list=41%, signal=107%
[TOP]	GO:0071702	organic substance transport	BIOLOGICAL_PROCESS	30	0.190673	1.23399	0.188755	0.2242	1	1408	tags=80%, list=61%, signal=203%
[TOP]	GO:0033554	cellular response to stress	BIOLOGICAL_PROCESS	23	0.215809	1.22882	0.217391	0.227107	1	308	tags=35%, list=13%, signal=40%
[TOP]	GO:0051246	regulation of protein metabolic process	BIOLOGICAL_PROCESS	18	0.241405	1.22839	0.209073	0.225788	1	343	tags=39%, list=15%, signal=45%
[BOTTOM]	GO:0050794	regulation of cellular process	BIOLOGICAL_PROCESS	63	-0.133234	-1.21423	0.221996	0.23693	1	324	tags=27%, list=14%, signal=31%
